# Supplementary material for: Multiomics integration-based immunological characterizations of adamantinomatous craniopharyngioma in relation to keratinization
Source: Cell Death Dis. 2024 Jun 21;15(6):439. doi: 10.1038/s41419-024-06840-1 (PMC11192745; doi:10.1038/s41419-024-06840-1)
Supplement: Supplementary file 2 — Table S1 [file 41419_2024_6840_MOESM2_ESM.xlsx]

## Sheet: Sheet2
Table S1. Information of ACP patients used for snRNA-seq and spatial transcriptomic.
Patients	Age (years)	Gender	Pathology	WES	CTNNB1 mutation	SnRNA-seq	ST
P1	37	Male	ACP	Yes	Asp32Tyr	Yes	Yes
P2	11	Male	ACP	Yes	Ser33Pro	Yes	No
P3	11	Male	ACP	Yes	Asp780Asp	Yes	No
P4	7	Female	ACP	Yes	Thr41Ile	No	Yes
P5	55	Male	ACP	Yes	Asp32His	No	Yes
