# Supplementary material for: Multiomics integration-based immunological characterizations of adamantinomatous craniopharyngioma in relation to keratinization
Source: Cell Death Dis. 2024 Jun 21;15(6):439. doi: 10.1038/s41419-024-06840-1 (PMC11192745; doi:10.1038/s41419-024-06840-1)
Supplement: Supplementary file 3 — Table S2 [file 41419_2024_6840_MOESM3_ESM.xlsx]

## Sheet: Sheet1
Table S2. DEGs of each subcluster in myeloid cells.
p_val	avg_log2FC	pct.1	pct.2	p_val_adj	gene	cluster
0	0.827991	0.753	0.338	0	SLC16A10	TAM_GPNMB
0	0.786892	0.5	0.104	0	CYP27A1	TAM_GPNMB
0	0.786682	0.511	0.083	0	GPNMB	TAM_GPNMB
0	0.783071	0.608	0.162	0	ARHGAP10	TAM_GPNMB
0	0.72921	0.577	0.234	0	TFRC	TAM_GPNMB
0	0.694398	0.376	0.059	0	AC025580.2	TAM_GPNMB
0	0.65049	0.82	0.482	0	DMXL2	TAM_GPNMB
0	0.637923	0.419	0.105	0	MYO1D	TAM_GPNMB
0	0.635077	0.408	0.168	0	FN1	TAM_GPNMB
0	0.629707	0.414	0.107	0	LMNA	TAM_GPNMB
0	0.629405	0.402	0.08	0	SH3PXD2B	TAM_GPNMB
0	0.617508	0.364	0.039	0	PLA2G7	TAM_GPNMB
0	0.610497	0.341	0.071	0	SDS	TAM_GPNMB
0	0.596956	0.643	0.339	0	FNIP2	TAM_GPNMB
0	0.592315	0.443	0.124	0	VIM	TAM_GPNMB
0	0.586496	0.712	0.366	0	IQGAP2	TAM_GPNMB
0	0.584915	0.597	0.266	0	FAM20C	TAM_GPNMB
0	0.583077	0.383	0.113	0	SDC2	TAM_GPNMB
0	0.580538	0.591	0.25	0	SLC38A6	TAM_GPNMB
0	0.576603	0.361	0.044	0	TNS1	TAM_GPNMB
0	0.576434	0.571	0.239	0	RALA	TAM_GPNMB
0	0.574679	0.581	0.235	0	IGF2R	TAM_GPNMB
0	0.571441	0.417	0.111	0	CD109	TAM_GPNMB
0	0.559571	0.675	0.431	0	TPRG1	TAM_GPNMB
0	0.555817	0.769	0.464	0	FCHO2	TAM_GPNMB
0	0.554129	0.463	0.179	0	SNTB1	TAM_GPNMB
0	0.538503	0.279	0.04	0	MMP19	TAM_GPNMB
0	0.534187	0.467	0.159	0	AGPAT4	TAM_GPNMB
0	0.530059	0.499	0.177	0	ABCC3	TAM_GPNMB
0	0.520264	0.348	0.072	0	CLIP4	TAM_GPNMB
0	0.518842	0.602	0.28	0	SEPTIN9	TAM_GPNMB
0	0.516726	0.386	0.085	0	TBC1D2	TAM_GPNMB
0	0.515862	0.64	0.334	0	ZNF438	TAM_GPNMB
0	0.515259	0.487	0.195	0	BCAT1	TAM_GPNMB
0	0.513152	0.653	0.335	0	CD44	TAM_GPNMB
0	0.509907	0.419	0.149	0	PAPSS2	TAM_GPNMB
0	0.509321	0.746	0.458	0	MYO1E	TAM_GPNMB
0	0.505548	0.833	0.549	0	ITGAX	TAM_GPNMB
0	0.504669	0.434	0.125	0	ANXA2	TAM_GPNMB
0	0.502425	0.425	0.149	0	SH3BP5	TAM_GPNMB
0	0.494489	0.574	0.29	0	CBLB	TAM_GPNMB
0	0.488306	0.296	0.06	0	MAMLD1	TAM_GPNMB
0	0.488197	0.362	0.111	0	RGCC	TAM_GPNMB
0	0.486573	0.863	0.637	0	ASAP1	TAM_GPNMB
0	0.48589	0.475	0.208	0	CPM	TAM_GPNMB
0	0.482695	0.639	0.337	0	HPCAL1	TAM_GPNMB
0	0.48085	0.598	0.307	0	VAV3	TAM_GPNMB
0	0.477113	0.433	0.146	0	RAB7B	TAM_GPNMB
0	0.475004	0.347	0.109	0	MGLL	TAM_GPNMB
0	0.465433	0.403	0.129	0	FHAD1	TAM_GPNMB
0	0.463582	0.481	0.214	0	EEPD1	TAM_GPNMB
0	0.456089	0.86	0.632	0	FNDC3B	TAM_GPNMB
0	0.455942	0.736	0.477	0	PDE8A	TAM_GPNMB
0	0.450807	0.481	0.183	0	KCNAB2	TAM_GPNMB
0	0.4496	0.667	0.407	0	RBMS1	TAM_GPNMB
0	0.444067	0.707	0.41	0	ZMIZ1	TAM_GPNMB
0	0.441094	0.666	0.381	0	GNA12	TAM_GPNMB
0	0.43927	0.364	0.12	0	CTSL	TAM_GPNMB
0	0.436859	0.356	0.115	0	ANKRD28	TAM_GPNMB
0	0.435904	0.384	0.129	0	DGKH	TAM_GPNMB
0	0.428029	0.337	0.106	0	ADGRE5	TAM_GPNMB
0	0.424892	0.504	0.211	0	IQSEC1	TAM_GPNMB
0	0.423235	0.527	0.244	0	ASAH1	TAM_GPNMB
0	0.422378	0.672	0.432	0	RNF13	TAM_GPNMB
0	0.415415	0.799	0.563	0	MITF	TAM_GPNMB
0	0.409681	0.284	0.075	0	LUCAT1	TAM_GPNMB
0	0.407799	0.266	0.029	0	CELSR1	TAM_GPNMB
0	0.406927	0.777	0.531	0	PSAP	TAM_GPNMB
0	0.393991	0.384	0.136	0	AHNAK	TAM_GPNMB
0	0.38317	0.314	0.103	0	ZFYVE28	TAM_GPNMB
0	0.380462	0.278	0.05	0	LGALS3	TAM_GPNMB
0	0.374618	0.395	0.146	0	NCF2	TAM_GPNMB
0	0.370488	0.283	0.072	0	EPAS1	TAM_GPNMB
0	0.367983	0.321	0.084	0	ACOT11	TAM_GPNMB
0	0.367625	0.387	0.14	0	TNFRSF14	TAM_GPNMB
0	0.360854	0.25	0.047	0	C1orf21	TAM_GPNMB
0	0.359753	0.887	0.722	0	TNS3	TAM_GPNMB
0	0.359737	0.311	0.081	0	FLNA	TAM_GPNMB
0	0.355808	0.906	0.764	0	FMNL2	TAM_GPNMB
0	0.35208	0.353	0.116	0	SLC36A1	TAM_GPNMB
0	0.341479	0.283	0.08	0	SLC22A15	TAM_GPNMB
0	0.33166	0.286	0.087	0	ADCY3	TAM_GPNMB
0	0.320205	0.252	0.055	0	CLMN	TAM_GPNMB
0	0.296986	0.936	0.818	0	RAPGEF1	TAM_GPNMB
7.04865e-307	0.347534	0.348	0.121	2.04862e-302	ACTN1	TAM_GPNMB
2.08347e-297	0.412172	0.465	0.218	6.0554e-293	NPC1	TAM_GPNMB
1.3009e-294	0.417284	0.621	0.374	3.78092e-290	ZFYVE16	TAM_GPNMB
2.11423e-292	0.404252	0.54	0.276	6.14479e-288	SPIRE1	TAM_GPNMB
2.4124e-291	0.306284	0.286	0.088	7.01141e-287	FGR	TAM_GPNMB
3.13729e-291	0.440593	0.599	0.348	9.11821e-287	CHST15	TAM_GPNMB
6.92268e-289	0.409622	0.489	0.24	2.01201e-284	MGAT1	TAM_GPNMB
4.67957e-288	0.396217	0.563	0.278	1.36007e-283	EMILIN2	TAM_GPNMB
2.66962e-286	0.42484	0.706	0.46	7.75898e-282	ABCA1	TAM_GPNMB
1.75315e-285	0.372876	0.479	0.227	5.09535e-281	CSGALNACT2	TAM_GPNMB
1.0236e-284	0.373564	0.369	0.146	2.975e-280	NCEH1	TAM_GPNMB
7.55502e-284	0.377191	0.455	0.206	2.19579e-279	MDFIC	TAM_GPNMB
1.227e-282	0.449197	0.419	0.184	3.56614e-278	DIRC3	TAM_GPNMB
1.78078e-277	0.365919	0.41	0.177	5.17567e-273	ENOSF1	TAM_GPNMB
3.16824e-277	0.390948	0.636	0.393	9.20818e-273	DENND4C	TAM_GPNMB
9.92436e-275	0.411298	0.286	0.1	2.88442e-270	HIF1A-AS3	TAM_GPNMB
8.56808e-274	0.44258	0.758	0.535	2.49023e-269	ZNF331	TAM_GPNMB
1.43521e-273	0.39661	0.704	0.458	4.17129e-269	TMEM51	TAM_GPNMB
1.57908e-270	0.395042	0.733	0.464	4.58943e-266	DAPK1	TAM_GPNMB
2.18469e-268	0.327571	0.356	0.14	6.34957e-264	TSC22D1	TAM_GPNMB
2.34791e-267	0.377289	0.385	0.166	6.82397e-263	ARHGEF3	TAM_GPNMB
6.97452e-267	0.318011	0.292	0.101	2.02708e-262	LTA4H	TAM_GPNMB
9.44651e-267	0.381243	0.404	0.179	2.74553e-262	AL356124.1	TAM_GPNMB
4.21393e-266	0.411925	0.505	0.254	1.22474e-261	ATF3	TAM_GPNMB
3.76352e-264	0.321024	0.278	0.093	1.09383e-259	ARMC9	TAM_GPNMB
2.79729e-261	0.430486	0.505	0.264	8.13005e-257	PPARG	TAM_GPNMB
5.51383e-260	0.307373	0.283	0.096	1.60254e-255	SH3PXD2A	TAM_GPNMB
6.04108e-260	0.293429	0.268	0.086	1.75578e-255	UPP1	TAM_GPNMB
6.2073e-259	0.362045	0.453	0.214	1.80409e-254	GPR137B	TAM_GPNMB
1.88276e-255	0.376776	0.303	0.112	5.47206e-251	KMO	TAM_GPNMB
1.91883e-253	0.362819	0.717	0.502	5.57689e-249	CTNNB1	TAM_GPNMB
1.63743e-252	0.363512	0.49	0.246	4.75902e-248	TTC7B	TAM_GPNMB
1.16475e-250	0.363409	0.308	0.115	3.38523e-246	AL035446.2	TAM_GPNMB
2.97603e-246	0.302901	0.919	0.748	8.64952e-242	CTSB	TAM_GPNMB
4.9186e-246	0.357383	0.736	0.554	1.42954e-241	SLC39A11	TAM_GPNMB
1.81596e-244	0.341789	0.487	0.238	5.27791e-240	AGAP3	TAM_GPNMB
4.29439e-241	0.367723	0.506	0.261	1.24812e-236	HIVEP1	TAM_GPNMB
1.51444e-240	0.365014	0.683	0.458	4.40157e-236	DOCK5	TAM_GPNMB
6.64883e-238	0.314675	0.344	0.144	1.93242e-233	PDE4DIP	TAM_GPNMB
4.60866e-235	0.382186	0.477	0.246	1.33946e-230	MOB3B	TAM_GPNMB
6.44535e-235	0.367649	0.681	0.469	1.87328e-230	KYNU	TAM_GPNMB
1.12325e-234	0.435918	0.621	0.434	3.26461e-230	KCNMA1	TAM_GPNMB
5.83866e-234	0.313786	0.372	0.163	1.69695e-229	SETDB2	TAM_GPNMB
2.67537e-231	0.353031	0.665	0.419	7.77571e-227	KIF1B	TAM_GPNMB
3.34097e-231	0.376192	0.5	0.255	9.7102e-227	FAM20A	TAM_GPNMB
2.24981e-228	0.278927	0.276	0.097	6.53886e-224	NIBAN2	TAM_GPNMB
2.41682e-228	0.378821	0.431	0.21	7.02424e-224	ST18	TAM_GPNMB
3.0924e-228	0.351294	0.416	0.2	8.98775e-224	GALM	TAM_GPNMB
1.70014e-227	0.308866	0.285	0.107	4.94128e-223	MIR4435-2HG	TAM_GPNMB
5.02082e-227	0.330588	0.52	0.274	1.45925e-222	PLXND1	TAM_GPNMB
2.10954e-225	0.350798	0.514	0.272	6.13117e-221	MIR34AHG	TAM_GPNMB
3.63484e-225	0.319166	0.388	0.178	1.05643e-220	SGPL1	TAM_GPNMB
5.95333e-225	0.342598	0.451	0.233	1.73028e-220	ATP6V1H	TAM_GPNMB
1.96974e-224	0.375941	0.645	0.43	5.72485e-220	FMN1	TAM_GPNMB
3.71731e-223	0.359863	0.725	0.504	1.0804e-218	NRP1	TAM_GPNMB
6.2426e-223	0.303975	0.322	0.133	1.81435e-218	WIPI1	TAM_GPNMB
1.15684e-218	0.251559	0.27	0.097	3.36223e-214	CYSTM1	TAM_GPNMB
1.23731e-217	0.307124	0.344	0.149	3.59611e-213	FGD6	TAM_GPNMB
2.60333e-217	0.319219	0.321	0.135	7.56633e-213	TXNRD1	TAM_GPNMB
2.58328e-216	0.300038	0.346	0.149	7.50805e-212	PPM1H	TAM_GPNMB
1.7184e-212	0.296185	0.312	0.129	4.99435e-208	CTSD	TAM_GPNMB
1.30112e-211	0.313028	0.365	0.165	3.78158e-207	NFAM1	TAM_GPNMB
8.4384e-211	0.324129	0.412	0.203	2.45254e-206	VAC14	TAM_GPNMB
2.81223e-209	0.331013	0.523	0.289	8.17347e-205	GRAMD4	TAM_GPNMB
1.68459e-208	0.280163	0.284	0.109	4.89611e-204	SLC41A2	TAM_GPNMB
1.62584e-206	0.337299	0.615	0.391	4.72535e-202	DOP1B	TAM_GPNMB
2.78663e-206	0.327884	0.483	0.256	8.09907e-202	NRP2	TAM_GPNMB
7.5475e-206	0.312748	0.4	0.188	2.19361e-201	CD9	TAM_GPNMB
6.55416e-205	0.331896	0.312	0.131	1.9049e-200	NDRG1	TAM_GPNMB
1.02421e-204	0.344833	0.508	0.283	2.97677e-200	UGCG	TAM_GPNMB
3.46955e-204	0.309057	0.354	0.162	1.00839e-199	SPTAN1	TAM_GPNMB
7.02282e-202	0.278633	0.844	0.666	2.04111e-197	CYTH1	TAM_GPNMB
8.13181e-202	0.289585	0.306	0.127	2.36343e-197	CYTOR	TAM_GPNMB
9.36229e-202	0.28818	0.348	0.152	2.72105e-197	CYTIP	TAM_GPNMB
7.32323e-200	0.320119	0.485	0.261	2.12842e-195	PARVB	TAM_GPNMB
9.58876e-200	0.272445	0.315	0.133	2.78688e-195	WARS	TAM_GPNMB
1.71536e-199	0.39547	0.375	0.18	4.98552e-195	COLEC12	TAM_GPNMB
3.96271e-199	0.316218	0.415	0.208	1.15172e-194	FTL	TAM_GPNMB
6.36296e-199	0.32735	0.579	0.363	1.84933e-194	CERT1	TAM_GPNMB
1.85213e-198	0.286334	0.83	0.652	5.38304e-194	JARID2	TAM_GPNMB
6.31958e-198	0.338456	0.361	0.169	1.83672e-193	MXD1	TAM_GPNMB
1.27839e-197	0.271393	0.313	0.134	3.71551e-193	PAPSS1	TAM_GPNMB
2.08236e-196	0.307078	0.378	0.182	6.05218e-192	B4GALT5	TAM_GPNMB
3.4754e-196	0.337306	0.513	0.288	1.01009e-191	CDK14	TAM_GPNMB
2.77119e-195	0.323211	0.539	0.311	8.05419e-191	ABCC1	TAM_GPNMB
2.6808e-190	0.316489	0.587	0.36	7.79147e-186	GPD2	TAM_GPNMB
3.60735e-190	0.269528	0.325	0.144	1.04844e-185	GPI	TAM_GPNMB
8.13776e-190	0.276507	0.333	0.15	2.36516e-185	SLC6A6	TAM_GPNMB
6.14282e-188	0.281833	0.295	0.123	1.78535e-183	SASH1	TAM_GPNMB
1.09299e-186	0.332668	0.46	0.246	3.17668e-182	FAM107B	TAM_GPNMB
1.08088e-185	0.336602	0.654	0.431	3.14146e-181	GLUL	TAM_GPNMB
5.16398e-183	0.347915	0.621	0.395	1.50086e-178	LGMN	TAM_GPNMB
6.36941e-183	0.327809	0.594	0.375	1.85121e-178	RASSF3	TAM_GPNMB
1.39266e-181	0.282382	0.361	0.175	4.04763e-177	ZCCHC2	TAM_GPNMB
1.30135e-180	0.308287	0.728	0.493	3.78224e-176	FTH1	TAM_GPNMB
2.03084e-180	0.285681	0.305	0.134	5.90244e-176	ARRDC3	TAM_GPNMB
9.04795e-179	0.275854	0.443	0.234	2.6297e-174	TUBGCP2	TAM_GPNMB
9.67369e-179	0.303217	0.345	0.166	2.81156e-174	BNIP3L	TAM_GPNMB
4.65216e-178	0.318772	0.653	0.437	1.3521e-173	ATP13A3	TAM_GPNMB
3.92465e-175	0.321021	0.664	0.442	1.14066e-170	RGS1	TAM_GPNMB
4.17541e-173	0.28528	0.444	0.237	1.21354e-168	DOCK1	TAM_GPNMB
6.52938e-173	0.292516	0.491	0.278	1.8977e-168	PDXK	TAM_GPNMB
1.14553e-172	0.299589	0.368	0.18	3.32937e-168	VEGFA	TAM_GPNMB
2.68978e-171	0.261656	0.334	0.157	7.81758e-167	PKM	TAM_GPNMB
4.91966e-171	0.260006	0.371	0.182	1.42985e-166	CPNE8	TAM_GPNMB
5.04208e-170	0.296792	0.513	0.308	1.46543e-165	CORO1C	TAM_GPNMB
3.63813e-169	0.251965	0.337	0.16	1.05739e-164	WDFY1	TAM_GPNMB
5.3628e-169	0.32054	0.55	0.336	1.55865e-164	SERINC5	TAM_GPNMB
1.27077e-168	0.306377	0.489	0.285	3.69337e-164	ABCC5	TAM_GPNMB
2.64798e-168	0.276516	0.398	0.21	7.69609e-164	DDHD1	TAM_GPNMB
9.53127e-168	0.260238	0.338	0.158	2.77017e-163	PTPN22	TAM_GPNMB
1.71421e-165	0.312685	0.562	0.355	4.98218e-161	MIR181A1HG	TAM_GPNMB
8.17213e-165	0.288275	0.496	0.295	2.37515e-160	MFSD1	TAM_GPNMB
5.34149e-164	0.2947	0.557	0.347	1.55245e-159	PIK3CB	TAM_GPNMB
2.75729e-163	0.299902	0.267	0.118	8.01378e-159	DOCK3	TAM_GPNMB
6.01156e-162	0.304957	0.323	0.159	1.7472e-157	PALLD	TAM_GPNMB
5.1815e-161	0.270741	0.737	0.565	1.50595e-156	LRRFIP1	TAM_GPNMB
2.83712e-158	0.265425	0.436	0.239	8.24579e-154	SESTD1	TAM_GPNMB
4.76986e-158	0.274783	0.295	0.136	1.38631e-153	ANXA1	TAM_GPNMB
1.67292e-156	0.284888	0.524	0.316	4.86217e-152	KIF13A	TAM_GPNMB
1.72665e-156	0.271481	0.419	0.226	5.01834e-152	RFTN1	TAM_GPNMB
2.69055e-156	0.30782	0.62	0.429	7.81983e-152	RPS6KA2	TAM_GPNMB
2.88059e-154	0.273981	0.488	0.288	8.37216e-150	ATP6V1C1	TAM_GPNMB
9.05309e-153	0.25858	0.442	0.241	2.63119e-148	KIFC3	TAM_GPNMB
2.19952e-152	0.260891	0.352	0.18	6.39268e-148	RDX	TAM_GPNMB
2.05867e-149	0.255512	0.384	0.206	5.98331e-145	ANXA11	TAM_GPNMB
6.18885e-149	0.257258	0.778	0.632	1.79873e-144	RASAL2	TAM_GPNMB
1.60883e-147	0.272713	0.42	0.236	4.6759e-143	LPCAT1	TAM_GPNMB
1.61498e-147	0.269507	0.405	0.225	4.69378e-143	ATP6V1A	TAM_GPNMB
3.06086e-147	0.275553	0.629	0.437	8.89609e-143	GSAP	TAM_GPNMB
5.47126e-147	0.28077	0.496	0.299	1.59017e-142	KLHL6	TAM_GPNMB
1.01482e-146	0.271346	0.469	0.283	2.94947e-142	ZBTB1	TAM_GPNMB
1.1172e-146	0.26955	0.375	0.203	3.24702e-142	MFSD12	TAM_GPNMB
2.88947e-146	0.291888	0.788	0.578	8.39797e-142	PLAUR	TAM_GPNMB
5.00496e-145	0.255146	0.428	0.242	1.45464e-140	ZFAND5	TAM_GPNMB
3.08414e-144	0.282634	0.719	0.54	8.96374e-140	RABGEF1	TAM_GPNMB
6.76157e-143	0.273251	0.651	0.454	1.96518e-138	MAP4	TAM_GPNMB
1.52661e-142	0.255744	0.709	0.537	4.43693e-138	ATP9B	TAM_GPNMB
2.35936e-142	0.250569	0.365	0.194	6.85725e-138	TULP4	TAM_GPNMB
6.2381e-142	0.327863	0.63	0.46	1.81304e-137	SLC2A3	TAM_GPNMB
9.05803e-142	0.268001	0.628	0.442	2.63262e-137	H2AFY	TAM_GPNMB
1.30013e-141	0.261497	0.464	0.274	3.77871e-137	YEATS2	TAM_GPNMB
3.33881e-141	0.263358	0.504	0.308	9.70392e-137	SLC11A2	TAM_GPNMB
7.20601e-140	0.29514	0.66	0.495	2.09435e-135	OSBPL8	TAM_GPNMB
1.20004e-139	0.273228	0.424	0.245	3.48781e-135	HS2ST1	TAM_GPNMB
9.07651e-139	0.280555	0.579	0.388	2.638e-134	ARHGEF10L	TAM_GPNMB
1.2492e-138	0.254364	0.348	0.183	3.63068e-134	RFX2	TAM_GPNMB
1.88909e-138	0.250106	0.407	0.227	5.49044e-134	SLC8B1	TAM_GPNMB
3.73131e-138	0.275718	0.73	0.572	1.08447e-133	FNDC3A	TAM_GPNMB
2.15676e-137	0.280843	0.613	0.405	6.26842e-133	C5AR1	TAM_GPNMB
3.29248e-137	0.271514	0.551	0.349	9.56925e-133	AC009093.2	TAM_GPNMB
3.73884e-137	0.296025	0.617	0.449	1.08666e-132	TFEC	TAM_GPNMB
8.45876e-137	0.262233	0.622	0.415	2.45845e-132	ARAP1	TAM_GPNMB
1.34138e-136	0.262521	0.766	0.583	3.89859e-132	NPL	TAM_GPNMB
8.36467e-136	0.259249	0.667	0.491	2.43111e-131	VPS8	TAM_GPNMB
6.84897e-135	0.272704	0.557	0.357	1.99059e-130	ESYT2	TAM_GPNMB
1.46687e-133	0.27604	0.54	0.337	4.26332e-129	FPR3	TAM_GPNMB
1.57178e-132	0.277363	0.379	0.215	4.56824e-128	FOXO1	TAM_GPNMB
2.32778e-132	0.289946	0.685	0.542	6.76547e-128	ALCAM	TAM_GPNMB
1.227e-131	0.28099	0.441	0.269	3.56616e-127	GBE1	TAM_GPNMB
1.87035e-130	0.280978	0.629	0.426	5.43597e-126	STARD13	TAM_GPNMB
2.47925e-129	0.255509	0.45	0.27	7.20569e-125	PDLIM5	TAM_GPNMB
6.97607e-129	0.253001	0.446	0.268	2.02752e-124	HEXA	TAM_GPNMB
2.69976e-128	0.256151	0.68	0.497	7.84659e-124	PTPN12	TAM_GPNMB
5.01819e-128	0.250493	0.683	0.488	1.45849e-123	IQGAP1	TAM_GPNMB
2.04868e-127	0.259823	0.483	0.293	5.95427e-123	SLCO3A1	TAM_GPNMB
2.05163e-127	0.293228	0.534	0.353	5.96285e-123	TGFBI	TAM_GPNMB
1.31991e-126	0.274498	0.44	0.267	3.8362e-122	SYTL3	TAM_GPNMB
4.76331e-124	0.255818	0.481	0.297	1.38441e-119	FAM49A	TAM_GPNMB
9.98672e-123	0.252204	0.491	0.305	2.90254e-118	NAV1	TAM_GPNMB
5.39406e-122	0.262518	0.672	0.518	1.56773e-117	LINC00278	TAM_GPNMB
1.0147e-121	0.263556	0.7	0.545	2.94912e-117	EPB41L3	TAM_GPNMB
1.34669e-121	0.270205	0.455	0.283	3.91402e-117	PRKCE	TAM_GPNMB
6.098e-118	0.257928	0.663	0.48	1.77232e-113	FOXO3	TAM_GPNMB
1.01292e-116	0.263685	0.623	0.469	2.94394e-112	NABP1	TAM_GPNMB
4.8907e-116	0.270652	0.589	0.401	1.42143e-111	ZNF804A	TAM_GPNMB
2.50327e-115	0.262287	0.436	0.269	7.27549e-111	SOD2	TAM_GPNMB
3.2394e-115	0.265844	0.55	0.387	9.41499e-111	ASPH	TAM_GPNMB
1.21782e-112	0.258734	0.548	0.368	3.53948e-108	NHSL1	TAM_GPNMB
2.5806e-108	0.252035	0.59	0.419	7.50024e-104	PTPRM	TAM_GPNMB
5.04588e-105	0.253612	0.592	0.41	1.46653e-100	ACSL1	TAM_GPNMB
1.04856e-96	0.259689	0.468	0.325	3.04753e-92	FARP1	TAM_GPNMB
1.38656e-86	0.262373	0.426	0.292	4.0299e-82	BASP1	TAM_GPNMB
0	1.21629	0.918	0.35	0	F13A1	BAM
0	1.18334	0.552	0.05	0	TTN	BAM
0	1.16898	0.675	0.084	0	SELENOP	BAM
0	1.16195	0.829	0.203	0	MRC1	BAM
0	1.01859	0.669	0.169	0	AFF3	BAM
0	1.01568	0.697	0.195	0	COLEC12	BAM
0	0.977273	0.626	0.133	0	CD163L1	BAM
0	0.955103	0.512	0.031	0	LYVE1	BAM
0	0.939142	0.809	0.342	0	WWP1	BAM
0	0.917526	0.698	0.196	0	ME1	BAM
0	0.898641	0.899	0.478	0	MTSS1	BAM
0	0.880389	0.926	0.512	0	ITSN1	BAM
0	0.873194	0.715	0.266	0	RGL1	BAM
0	0.859904	0.532	0.094	0	CR1	BAM
0	0.850646	0.406	0.07	0	FGF13	BAM
0	0.844494	0.531	0.099	0	HRH1	BAM
0	0.826065	0.416	0.024	0	CCDC141	BAM
0	0.814655	0.823	0.425	0	LGMN	BAM
0	0.81378	0.714	0.321	0	NAV2	BAM
0	0.810725	0.619	0.137	0	SIGLEC1	BAM
0	0.80027	0.623	0.193	0	DAB2	BAM
0	0.779358	0.843	0.45	0	STARD13	BAM
0	0.779078	0.699	0.277	0	EDA	BAM
0	0.763276	0.522	0.101	0	PLEKHG5	BAM
0	0.754883	0.889	0.605	0	RBPJ	BAM
0	0.745356	0.713	0.323	0	PDGFC	BAM
0	0.72908	0.903	0.535	0	NRP1	BAM
0	0.688442	0.586	0.205	0	MAF	BAM
0	0.687256	0.482	0.096	0	MAMDC2	BAM
0	0.64057	0.884	0.541	0	SNX6	BAM
0	0.624453	0.888	0.534	0	STAB1	BAM
0	0.599063	0.938	0.691	0	SLC9A9	BAM
0	0.573821	0.406	0.096	0	STON2	BAM
0	0.485695	0.938	0.762	0	FRMD4B	BAM
0	0.455168	0.288	0.044	0	LILRB5	BAM
1.65234e-301	0.741979	0.688	0.29	4.80236e-297	FAM20A	BAM
1.53956e-296	0.400928	0.948	0.833	4.47457e-292	FCHSD2	BAM
2.83732e-278	0.418667	0.303	0.059	8.2464e-274	TNFRSF25	BAM
4.30322e-277	0.530327	0.306	0.061	1.25069e-272	IL2RA	BAM
2.89753e-271	0.428082	0.278	0.052	8.42139e-267	RHOU	BAM
3.89875e-257	0.615245	0.595	0.234	1.13313e-252	CD163	BAM
8.22548e-247	0.503749	0.385	0.102	2.39065e-242	IGF1	BAM
8.50697e-240	0.612188	0.535	0.191	2.47247e-235	AC100849.1	BAM
1.34414e-236	0.561376	0.798	0.478	3.90662e-232	AP2A2	BAM
1.04646e-233	0.56742	0.497	0.183	3.04143e-229	MS4A4A	BAM
7.3169e-218	0.500446	0.407	0.127	2.12658e-213	WLS	BAM
1.02106e-217	0.58544	0.659	0.325	2.96762e-213	HNMT	BAM
3.19492e-209	0.573899	0.548	0.226	9.28572e-205	SLC45A4	BAM
2.03415e-206	0.555271	0.485	0.18	5.91206e-202	THRB	BAM
1.50629e-204	0.565886	0.522	0.211	4.37788e-200	GNG2	BAM
1.04514e-202	0.494538	0.792	0.52	3.0376e-198	EPS15	BAM
3.39763e-202	0.557653	0.679	0.337	9.87488e-198	MS4A4E	BAM
1.24922e-198	0.532131	0.768	0.472	3.63074e-194	TBC1D14	BAM
4.81494e-194	0.478032	0.447	0.156	1.39941e-189	PRR5	BAM
3.10352e-188	0.438061	0.332	0.097	9.02006e-184	GYPC	BAM
2.25843e-173	0.391594	0.3	0.084	6.56391e-169	RPH3AL	BAM
4.65623e-173	0.522632	0.472	0.189	1.35329e-168	CABLES1	BAM
7.36521e-171	0.411435	0.859	0.658	2.14062e-166	ARHGAP18	BAM
1.47239e-169	0.384835	0.884	0.695	4.27937e-165	C20orf194	BAM
6.35734e-169	0.503003	0.803	0.502	1.8477e-164	ABCA1	BAM
7.81203e-169	0.510736	0.758	0.432	2.27049e-164	IQGAP2	BAM
5.74637e-167	0.430121	0.867	0.668	1.67012e-162	PEAK1	BAM
1.91944e-163	0.57005	0.523	0.244	5.57865e-159	CEMIP2	BAM
4.70821e-162	0.432741	0.863	0.613	1.36839e-157	NPL	BAM
4.92841e-162	0.494219	0.619	0.316	1.43239e-157	ABCC5	BAM
1.40934e-160	0.255084	0.973	0.894	4.09611e-156	RBM47	BAM
7.05163e-159	0.484301	0.591	0.293	2.04949e-154	TNFAIP2	BAM
1.90488e-156	0.48916	0.625	0.327	5.53635e-152	MS4A6A	BAM
1.66471e-155	0.305589	0.947	0.829	4.83832e-151	ZEB2	BAM
2.88476e-153	0.492531	0.747	0.511	8.38425e-149	FOXO3	BAM
3.60296e-151	0.387201	0.855	0.649	1.04716e-146	FNBP1	BAM
5.99133e-151	0.427803	0.38	0.142	1.74132e-146	SLC18B1	BAM
1.30053e-150	0.34607	0.287	0.085	3.77986e-146	BLVRB	BAM
5.75066e-149	0.423028	0.304	0.095	1.67137e-144	ENPP2	BAM
1.10862e-147	0.516263	0.605	0.315	3.2221e-143	RNF150	BAM
9.99671e-144	0.407508	0.394	0.153	2.90544e-139	OLFML2B	BAM
7.16916e-141	0.459862	0.615	0.318	2.08364e-136	SLC38A6	BAM
8.83222e-141	0.455234	0.498	0.224	2.567e-136	CMKLR1	BAM
1.0274e-140	0.476475	0.682	0.412	2.98604e-136	PSD3	BAM
2.79772e-140	0.450548	0.597	0.318	8.1313e-136	PLXND1	BAM
4.99157e-139	0.366708	0.833	0.646	1.45075e-134	MYO5A	BAM
8.5423e-137	0.443065	0.364	0.142	2.48273e-132	ARMC2	BAM
2.38243e-133	0.447279	0.384	0.155	6.92429e-129	TSHZ3	BAM
2.70931e-133	0.426539	0.346	0.131	7.87435e-129	ATP1B1	BAM
1.00576e-132	0.39964	0.364	0.139	2.92313e-128	CCDC170	BAM
2.30736e-132	0.435198	0.643	0.37	6.70611e-128	FCGRT	BAM
1.7527e-131	0.41371	0.77	0.525	5.09406e-127	TPCN1	BAM
1.7957e-128	0.361376	0.844	0.661	5.21901e-124	MGAT5	BAM
4.9859e-123	0.409861	0.714	0.475	1.4491e-118	MS4A7	BAM
7.82487e-123	0.40909	0.714	0.462	2.27422e-118	MKNK1	BAM
1.98937e-122	0.371762	0.384	0.159	5.7819e-118	RCN3	BAM
5.01582e-121	0.377577	0.302	0.109	1.4578e-116	SLC7A8	BAM
1.11326e-120	0.337384	0.28	0.094	3.23558e-116	EPB41L1	BAM
4.983e-120	0.418496	0.685	0.456	1.44826e-115	SGMS1	BAM
1.78778e-119	0.4317	0.641	0.374	5.196e-115	NFIA	BAM
1.08128e-115	0.415758	0.725	0.467	3.14264e-111	FMN1	BAM
1.76448e-115	0.400421	0.757	0.514	5.12829e-111	ADAP2	BAM
8.59364e-114	0.328931	0.82	0.642	2.49766e-109	WDFY3	BAM
1.95246e-112	0.403478	0.794	0.513	5.67462e-108	DAPK1	BAM
2.39797e-112	0.404391	0.53	0.282	6.96945e-108	MVB12B	BAM
2.68506e-111	0.343798	0.329	0.13	7.80387e-107	ARL4C	BAM
9.25503e-109	0.442818	0.296	0.114	2.68988e-104	EPAS1	BAM
1.27324e-107	0.428247	0.599	0.355	3.70056e-103	DISP1	BAM
2.28857e-107	0.353331	0.784	0.59	6.6515e-103	FLI1	BAM
1.30754e-104	0.302625	0.271	0.098	3.80023e-100	NMRK1	BAM
2.73929e-104	0.433237	0.653	0.443	7.96147e-100	MAN1A1	BAM
1.55093e-103	0.32907	0.297	0.114	4.50761e-99	AL160272.1	BAM
7.57648e-101	0.387288	0.486	0.249	2.20203e-96	SLC22A23	BAM
1.00732e-100	0.365837	0.691	0.486	2.92767e-96	CLTC	BAM
2.78675e-99	0.364922	0.529	0.279	8.0994e-95	GAS6	BAM
2.36263e-98	0.394152	0.489	0.268	6.86674e-94	PAX8-AS1	BAM
1.71136e-97	0.342923	0.847	0.648	4.97389e-93	SPRED1	BAM
1.02911e-96	0.318836	0.794	0.628	2.991e-92	ANKS1A	BAM
3.66495e-96	0.378624	0.349	0.154	1.06518e-91	SASH1	BAM
2.65192e-95	0.284668	0.889	0.755	7.70753e-91	TNS3	BAM
8.80429e-95	0.285692	0.901	0.784	2.55888e-90	CTSB	BAM
2.45093e-94	0.359134	0.764	0.526	7.12339e-90	FCHO2	BAM
6.14686e-94	0.399216	0.514	0.294	1.78652e-89	SPATS2L	BAM
3.15025e-93	0.337497	0.363	0.167	9.15589e-89	TEC	BAM
9.98453e-91	0.380279	0.507	0.289	2.9019e-86	FAM13A	BAM
1.84282e-87	0.377143	0.41	0.209	5.35596e-83	MFHAS1	BAM
1.90037e-87	0.307285	0.327	0.145	5.52324e-83	CRYL1	BAM
2.52206e-87	0.330485	0.431	0.222	7.33012e-83	RNF135	BAM
6.23182e-86	0.357435	0.685	0.474	1.81122e-81	DTNB	BAM
3.74083e-85	0.367072	0.47	0.263	1.08723e-80	SESN1	BAM
5.20314e-85	0.344713	0.767	0.571	1.51224e-80	TTYH3	BAM
2.46775e-84	0.267416	0.274	0.111	7.17226e-80	NCF4	BAM
1.14016e-83	0.328586	0.798	0.617	3.31375e-79	SLCO2B1	BAM
1.68114e-83	0.34442	0.405	0.208	4.88608e-79	KLF3	BAM
7.90967e-83	0.368805	0.651	0.453	2.29887e-78	EPS8	BAM
2.30967e-80	0.402865	0.546	0.346	6.71282e-76	MAP3K8	BAM
1.23261e-78	0.265483	0.253	0.101	3.58246e-74	SHMT1	BAM
2.27708e-77	0.316779	0.414	0.217	6.61811e-73	CPNE8	BAM
2.76149e-77	0.277973	0.797	0.651	8.02599e-73	DIP2B	BAM
3.23691e-77	0.332573	0.374	0.19	9.40775e-73	PYGL	BAM
1.20896e-76	0.316989	0.443	0.239	3.51372e-72	EMB	BAM
6.42415e-75	0.290032	0.292	0.13	1.86712e-70	PIGX	BAM
1.22477e-74	0.306524	0.333	0.161	3.55966e-70	FAM198B-AS1	BAM
1.65338e-74	0.351468	0.465	0.264	4.80538e-70	MAN1C1	BAM
8.30082e-74	0.350657	0.585	0.372	2.41255e-69	PLD1	BAM
1.04477e-73	0.365392	0.574	0.356	3.03652e-69	CSGALNACT1	BAM
1.41111e-73	0.329182	0.473	0.279	4.10125e-69	OSTF1	BAM
1.70919e-73	0.318278	0.712	0.529	4.96758e-69	ST3GAL1	BAM
1.26082e-72	0.302263	0.34	0.165	3.66445e-68	SPTLC3	BAM
3.19601e-72	0.3334	0.344	0.163	9.28888e-68	PID1	BAM
1.22837e-71	0.347683	0.489	0.294	3.57013e-67	TPST2	BAM
8.01345e-71	0.316066	0.509	0.312	2.32903e-66	SNX2	BAM
3.54775e-70	0.322682	0.686	0.487	1.03112e-65	MCTP1	BAM
3.72422e-70	0.327961	0.429	0.245	1.08241e-65	ARHGAP5	BAM
3.7403e-70	0.31861	0.452	0.255	1.08708e-65	PER3	BAM
3.89801e-70	0.31688	0.63	0.438	1.13292e-65	WDFY2	BAM
1.62964e-69	0.269584	0.776	0.623	4.7364e-65	ANKRD12	BAM
1.77388e-69	0.297489	0.278	0.124	5.1556e-65	KHDRBS2	BAM
3.8473e-69	0.323391	0.742	0.549	1.11818e-64	LINC01374	BAM
4.83976e-69	0.320928	0.678	0.496	1.40663e-64	SSBP2	BAM
7.15957e-69	0.332105	0.551	0.357	2.08086e-64	KLF7	BAM
1.0839e-68	0.31537	0.395	0.216	3.15025e-64	HEATR3	BAM
1.51742e-68	0.314648	0.623	0.422	4.41023e-64	APPL2	BAM
3.41056e-68	0.316801	0.417	0.234	9.91246e-64	LY96	BAM
1.10265e-67	0.333101	0.696	0.493	3.20476e-63	SAMD4A	BAM
1.63682e-67	0.333044	0.403	0.225	4.75725e-63	AL356124.1	BAM
2.81817e-66	0.32956	0.536	0.339	8.19072e-62	ITGB5	BAM
1.45187e-65	0.308502	0.448	0.262	4.21972e-61	NCOA7	BAM
4.17006e-65	0.339058	0.388	0.206	1.21199e-60	PAPSS2	BAM
4.44653e-65	0.32903	0.563	0.351	1.29234e-60	EYA2	BAM
6.75615e-65	0.35769	0.597	0.427	1.96361e-60	USP36	BAM
2.259e-64	0.330215	0.621	0.433	6.56557e-60	TBC1D4	BAM
2.70222e-64	0.308919	0.47	0.282	7.85373e-60	TLE4	BAM
4.66674e-64	0.264205	0.285	0.134	1.35634e-59	SH3PXD2A	BAM
8.4523e-64	0.26002	0.312	0.153	2.45658e-59	TLR4	BAM
8.92754e-64	0.320163	0.494	0.301	2.5947e-59	NRP2	BAM
3.57826e-63	0.284168	0.262	0.121	1.03998e-58	AC087854.1	BAM
5.16882e-63	0.254839	0.31	0.152	1.50226e-58	PLEKHA1	BAM
6.65863e-63	0.294595	0.737	0.584	1.93526e-58	PSAP	BAM
1.27669e-62	0.307978	0.631	0.46	3.71057e-58	VPS53	BAM
1.24967e-60	0.301576	0.641	0.47	3.63204e-56	ATRN	BAM
1.47785e-60	0.266302	0.34	0.176	4.29522e-56	SLC12A7	BAM
1.1069e-57	0.285069	0.542	0.353	3.21711e-53	NAIP	BAM
1.29345e-57	0.290818	0.499	0.31	3.75928e-53	LPAR6	BAM
1.39944e-57	0.293803	0.582	0.407	4.06732e-53	CYTH4	BAM
5.15969e-56	0.296336	0.434	0.259	1.49961e-51	ESR1	BAM
1.64264e-55	0.282588	0.676	0.496	4.77417e-51	TIMP2	BAM
8.07616e-55	0.295213	0.439	0.279	2.34725e-50	C9orf72	BAM
2.69016e-54	0.29736	0.55	0.38	7.81867e-50	ELL	BAM
3.74314e-54	0.290369	0.678	0.541	1.0879e-49	CREM	BAM
6.67263e-54	0.252241	0.828	0.692	1.93933e-49	HDAC9	BAM
1.01713e-53	0.257431	0.283	0.144	2.9562e-49	GASK1B	BAM
1.21423e-52	0.281403	0.639	0.462	3.52904e-48	RBMS1	BAM
2.04021e-52	0.256196	0.272	0.137	5.92966e-48	AC007262.2	BAM
1.08792e-51	0.279506	0.445	0.278	3.16194e-47	SESTD1	BAM
2.70084e-51	0.331164	0.392	0.234	7.84973e-47	DIRC3	BAM
3.13586e-51	0.2543	0.34	0.188	9.11407e-47	CLCN5	BAM
3.42501e-51	0.286681	0.318	0.173	9.95446e-47	CTSL	BAM
6.16746e-51	0.278951	0.593	0.427	1.79251e-46	WBP1L	BAM
5.2475e-50	0.266078	0.625	0.469	1.52513e-45	EXOC6B	BAM
1.95521e-49	0.278094	0.555	0.371	5.68262e-45	PHACTR1	BAM
2.48375e-49	0.275029	0.501	0.338	7.21876e-45	UHRF1BP1	BAM
2.74016e-49	0.255541	0.317	0.173	7.964e-45	PPCDC	BAM
9.92279e-49	0.284775	0.603	0.448	2.88396e-44	C5AR1	BAM
1.13924e-48	0.271166	0.489	0.329	3.31108e-44	PPP1R21	BAM
3.00242e-48	0.256496	0.387	0.225	8.72623e-44	ITGA9	BAM
1.06207e-47	0.261613	0.564	0.394	3.08679e-43	ARHGAP12	BAM
1.61107e-47	0.263407	0.634	0.475	4.68242e-43	PLCL2	BAM
3.7137e-47	0.264203	0.567	0.403	1.07935e-42	IFI16	BAM
5.28385e-47	0.26639	0.498	0.336	1.5357e-42	MFSD1	BAM
1.11378e-46	0.272256	0.701	0.528	3.2371e-42	ANKH	BAM
1.41435e-46	0.255624	0.567	0.405	4.11066e-42	SPIN1	BAM
7.51353e-46	0.259914	0.594	0.436	2.18373e-41	THEMIS2	BAM
6.56742e-43	0.250224	0.406	0.258	1.90876e-38	ITM2B	BAM
6.37643e-42	0.252665	0.533	0.388	1.85325e-37	DNAJC13	BAM
1.53447e-41	0.267714	0.621	0.459	4.45977e-37	AUTS2	BAM
1.78886e-41	0.258292	0.438	0.288	5.19915e-37	PLEKHO2	BAM
1.65811e-39	0.25079	0.556	0.414	4.81913e-35	PPP3R1	BAM
1.38248e-38	0.252153	0.505	0.366	4.01805e-34	SNX24	BAM
3.12299e-38	0.261055	0.461	0.314	9.07665e-34	FKBP5	BAM
1.45349e-34	0.250072	0.364	0.237	4.22442e-30	MTUS1	BAM
2.22086e-30	0.264252	0.498	0.393	6.45469e-26	PPP1CB	BAM
3.85081e-28	0.290906	0.428	0.315	1.1192e-23	TFRC	BAM
0	1.91069	0.936	0.032	0	PTPRS	pDC
0	1.78822	0.863	0.037	0	AC023590.1	pDC
0	1.77124	0.838	0.023	0	CUX2	pDC
0	1.73513	0.922	0.117	0	ZFAT	pDC
0	1.72975	0.819	0.006	0	LINC01478	pDC
0	1.70529	0.853	0.037	0	EPHB1	pDC
0	1.68162	0.912	0.119	0	BCL11A	pDC
0	1.68055	0.745	0.008	0	COL26A1	pDC
0	1.66411	0.887	0.09	0	IL3RA	pDC
0	1.65517	0.779	0.009	0	PLXNA4	pDC
0	1.57154	0.814	0.007	0	NIBAN3	pDC
0	1.50292	0.824	0.046	0	COL24A1	pDC
0	1.47178	0.775	0.002	0	CLEC4C	pDC
0	1.41422	0.696	0.009	0	PHEX	pDC
0	1.39223	0.721	0.034	0	GLT1D1	pDC
0	1.37979	0.672	0.024	0	RGS7	pDC
0	1.36956	0.672	0.01	0	RHEX	pDC
0	1.32318	0.735	0.058	0	PPP1R16B	pDC
0	1.3202	0.652	0.032	0	COBLL1	pDC
0	1.28928	0.652	0.023	0	FAM160A1	pDC
0	1.26111	0.632	0.001	0	PACSIN1	pDC
0	1.24289	0.696	0.059	0	ADAM19	pDC
0	1.18716	0.618	0.013	0	SPIB	pDC
0	1.16794	0.564	0.002	0	AC007381.1	pDC
0	1.11247	0.554	0.029	0	SLC35F3	pDC
0	1.10579	0.529	0.019	0	DACH1	pDC
0	1.0983	0.564	0.031	0	DUSP5	pDC
0	1.05242	0.603	0.038	0	ATP2A3	pDC
0	1.04917	0.48	0.019	0	IRF4	pDC
0	1.02316	0.539	0.033	0	C12orf75	pDC
0	1.01194	0.49	0.026	0	LINC00996	pDC
0	0.985375	0.471	0.011	0	SLA2	pDC
0	0.958698	0.485	0.022	0	KCNK10	pDC
0	0.94005	0.505	0.023	0	PLAC8	pDC
0	0.933323	0.466	0.022	0	P2RY14	pDC
0	0.835582	0.426	0.02	0	ADGRG5	pDC
0	0.818824	0.397	0.002	0	LINC01226	pDC
0	0.815585	0.373	0.003	0	BLK	pDC
0	0.791975	0.397	0.001	0	LILRA4	pDC
0	0.730078	0.368	0.005	0	SLC12A3	pDC
0	0.719741	0.358	0.004	0	LRRC36	pDC
0	0.713558	0.353	0.006	0	DNASE1L3	pDC
0	0.712908	0.319	0.001	0	GZMB	pDC
0	0.677262	0.353	0.013	0	IL18R1	pDC
0	0.612387	0.289	0.002	0	JCHAIN	pDC
0	0.604137	0.299	0.001	0	SHD	pDC
1.34898e-307	0.538255	0.265	0.007	3.92067e-303	SMPD3	pDC
2.49219e-285	0.7782	0.446	0.025	7.2433e-281	SLAMF7	pDC
6.74595e-256	0.883531	0.485	0.034	1.96064e-251	CYFIP2	pDC
9.12057e-254	0.929276	0.471	0.032	2.6508e-249	SEMA7A	pDC
8.75516e-251	0.775834	0.407	0.024	2.5446e-246	SCAMP5	pDC
4.47264e-249	0.659203	0.304	0.013	1.29993e-244	GPR39	pDC
1.93331e-242	0.745309	0.368	0.02	5.61896e-238	BCL7A	pDC
8.2819e-235	0.623997	0.314	0.015	2.40705e-230	ARL5C	pDC
8.77053e-232	0.832683	0.417	0.027	2.54907e-227	DAPK2	pDC
5.92342e-219	1.37186	0.838	0.133	1.72158e-214	SULF2	pDC
4.1036e-215	0.680509	0.348	0.02	1.19267e-210	WAKMAR2	pDC
1.8995e-208	1.09685	0.672	0.081	5.52069e-204	RIPOR2	pDC
1.45593e-206	0.884515	0.471	0.04	4.23151e-202	SYCP2L	pDC
1.69414e-203	1.20676	0.711	0.099	4.92384e-199	CBFA2T3	pDC
5.8264e-188	0.934263	0.51	0.052	1.69338e-183	SCN9A	pDC
4.57387e-186	1.33835	0.779	0.14	1.32935e-181	ERN1	pDC
4.25096e-185	0.593263	0.309	0.018	1.2355e-180	SERPINF1	pDC
1.76303e-182	0.859883	0.451	0.041	5.12406e-178	IRF7	pDC
8.29646e-182	1.4288	0.917	0.199	2.41128e-177	AFF3	pDC
6.96828e-178	1.13535	0.652	0.096	2.02526e-173	SLC15A4	pDC
3.53128e-176	0.723815	0.387	0.03	1.02633e-171	FLT3	pDC
1.6564e-175	1.46662	0.877	0.214	4.81416e-171	SLC20A1	pDC
4.22812e-171	1.33577	0.848	0.194	1.22886e-166	APP	pDC
1.17967e-168	0.726369	0.358	0.027	3.42858e-164	AC005224.2	pDC
1.33975e-167	1.40151	0.863	0.205	3.89384e-163	IRF8	pDC
2.20811e-164	0.496747	0.26	0.015	6.41766e-160	PTK7	pDC
3.05975e-164	0.931087	0.5	0.056	8.89286e-160	HS3ST3B1	pDC
1.98876e-160	0.825464	0.441	0.044	5.78013e-156	P2RX1	pDC
4.69605e-153	0.540878	0.284	0.019	1.36486e-148	AC021594.2	pDC
4.19447e-149	1.28824	0.887	0.254	1.21908e-144	CARD11	pDC
2.57029e-147	0.746414	0.407	0.041	7.4703e-143	ST3GAL4	pDC
2.28458e-141	0.961736	0.578	0.089	6.63991e-137	SH2D3C	pDC
4.97757e-138	0.675	0.284	0.021	1.44668e-133	BX284613.2	pDC
2.40791e-134	0.565995	0.265	0.019	6.99835e-130	C5orf64	pDC
1.20413e-133	0.690323	0.368	0.037	3.49968e-129	SLC38A1	pDC
2.29807e-132	1.13338	0.632	0.118	6.6791e-128	RAB11FIP1	pDC
6.79394e-132	1.26341	0.838	0.262	1.97459e-127	CCDC50	pDC
1.15093e-127	0.522961	0.255	0.018	3.34508e-123	KCNH8	pDC
2.63803e-124	0.872925	0.49	0.07	7.66718e-120	SLC44A2	pDC
1.16551e-123	1.18546	0.765	0.2	3.38744e-119	SEL1L3	pDC
6.08016e-122	1.20339	0.804	0.228	1.76714e-117	SETBP1	pDC
3.24839e-120	0.862068	0.525	0.082	9.44112e-116	MCOLN2	pDC
1.65553e-119	0.67468	0.338	0.035	4.81162e-115	GRIP1	pDC
8.53604e-117	1.16583	0.873	0.307	2.48091e-112	RAP1GAP2	pDC
1.43049e-116	1.04523	0.971	0.639	4.15758e-112	TCF4	pDC
1.09437e-115	0.688016	0.373	0.042	3.18067e-111	SH3BP4	pDC
1.90868e-113	0.855782	0.985	0.731	5.54737e-109	RABGAP1L	pDC
1.98757e-110	0.903879	0.529	0.094	5.77667e-106	CCDC186	pDC
1.50708e-108	1.14484	0.873	0.337	4.38017e-104	UGCG	pDC
9.39723e-107	0.63313	0.289	0.028	2.73121e-102	PTGDS	pDC
9.75765e-107	0.641498	0.333	0.037	2.83596e-102	P2RY6	pDC
1.91074e-105	0.675826	0.985	0.84	5.55336e-101	FCHSD2	pDC
5.27748e-97	0.653321	0.319	0.037	1.53385e-92	SDK2	pDC
2.16109e-94	1.04079	0.892	0.459	6.28098e-90	PDE4B	pDC
1.2078e-91	0.956984	0.912	0.466	3.51034e-87	PRKCB	pDC
1.60906e-91	1.15692	0.784	0.27	4.67657e-87	SLC7A5	pDC
7.91841e-90	0.986514	0.73	0.233	2.30141e-85	ST3GAL2	pDC
9.73003e-89	0.538251	0.265	0.028	2.82794e-84	GPM6B	pDC
1.21966e-88	0.766154	0.461	0.084	3.54482e-84	HHAT	pDC
1.33534e-87	0.9881	0.868	0.447	3.88102e-83	RUNX2	pDC
4.0911e-87	0.884741	0.912	0.545	1.18904e-82	INPP4A	pDC
4.9134e-85	0.566081	0.309	0.039	1.42803e-80	LRP8	pDC
7.80711e-83	0.761904	0.525	0.111	2.26906e-78	JAML	pDC
4.1824e-82	0.487229	0.26	0.029	1.21557e-77	MED12L	pDC
8.8122e-82	0.984175	0.819	0.344	2.56118e-77	GRAMD1B	pDC
4.23881e-81	0.693675	0.373	0.059	1.23197e-76	ATP10A	pDC
9.6799e-81	0.984955	0.775	0.275	2.81337e-76	HIP1	pDC
3.12955e-80	0.818612	0.495	0.107	9.09573e-76	ULK1	pDC
2.12947e-78	0.751337	0.436	0.082	6.18908e-74	SEMA3C	pDC
3.04413e-76	0.706808	0.422	0.079	8.84747e-72	TNFRSF21	pDC
1.946e-75	0.923786	0.701	0.257	5.65586e-71	ZDHHC17	pDC
8.79226e-75	0.506021	0.284	0.037	2.55538e-70	ABHD15	pDC
5.02345e-74	0.902792	0.779	0.321	1.46002e-69	IGF2R	pDC
3.01318e-71	0.507513	0.294	0.042	8.7575e-67	MPEG1	pDC
3.74572e-70	0.573254	0.319	0.049	1.08866e-65	SPNS3	pDC
1.15757e-69	0.726136	0.422	0.086	3.36437e-65	MCC	pDC
3.80997e-68	0.598658	0.368	0.066	1.10733e-63	CCDC69	pDC
3.92088e-66	0.661079	0.412	0.086	1.13957e-61	KCTD5	pDC
9.6741e-66	0.85868	0.735	0.329	2.81168e-61	CD2AP	pDC
1.07837e-65	0.730763	0.466	0.11	3.13418e-61	HVCN1	pDC
1.10397e-65	0.489709	0.284	0.041	3.20858e-61	CCDC88C	pDC
5.54923e-64	0.651723	0.402	0.079	1.61283e-59	CD36	pDC
7.86701e-63	0.664215	0.426	0.095	2.28647e-58	ZNF589	pDC
1.32116e-59	0.748902	0.887	0.56	3.83983e-55	LINC01374	pDC
3.48015e-58	0.720865	0.466	0.123	1.01147e-53	TEX2	pDC
6.72643e-58	0.551664	0.275	0.044	1.95497e-53	SH3D19	pDC
2.93514e-57	0.776086	0.843	0.467	8.5307e-53	AUTS2	pDC
2.40859e-56	0.875633	0.716	0.323	7.00033e-52	MAPKAPK2	pDC
7.71197e-56	0.848825	0.676	0.274	2.24141e-51	PMEPA1	pDC
1.27578e-55	0.686256	0.824	0.543	3.70794e-51	WDFY4	pDC
2.47165e-54	0.795592	0.618	0.229	7.18359e-50	STRBP	pDC
1.03571e-53	0.817566	0.681	0.284	3.0102e-49	IQSEC1	pDC
1.15011e-52	0.797957	0.637	0.25	3.34269e-48	TTC39C	pDC
2.78205e-52	0.771748	0.75	0.395	8.08576e-48	CDYL	pDC
2.7973e-52	0.502522	0.304	0.058	8.13006e-48	IDH3A	pDC
1.87376e-51	0.740736	0.598	0.224	5.4459e-47	OFD1	pDC
1.89464e-51	0.409402	0.941	0.862	5.50659e-47	ANKRD11	pDC
4.46915e-51	0.469703	0.25	0.041	1.29891e-46	SELPLG	pDC
8.87965e-50	0.748293	0.75	0.423	2.58078e-45	IFNAR2	pDC
2.8382e-49	0.416389	0.956	0.847	8.24894e-45	CUX1	pDC
3.60684e-49	0.669001	0.363	0.087	1.04829e-44	OPN3	pDC
7.38067e-49	0.532344	0.319	0.067	2.14512e-44	C12orf45	pDC
4.39789e-48	0.695735	0.623	0.245	1.2782e-43	MDN1	pDC
9.59577e-48	0.715786	0.735	0.42	2.78891e-43	OGT	pDC
1.45806e-47	0.72186	0.544	0.196	4.23771e-43	CLCN5	pDC
2.4877e-47	0.757222	0.657	0.285	7.23026e-43	ARID3A	pDC
3.47064e-47	0.722947	0.48	0.154	1.00871e-42	POLB	pDC
8.11164e-47	0.518342	0.314	0.066	2.35757e-42	HRH2	pDC
7.82805e-46	0.626684	0.431	0.123	2.27514e-41	FLNB	pDC
3.78966e-45	0.643813	0.48	0.153	1.10143e-40	NUP210	pDC
1.24632e-44	0.688061	0.495	0.164	3.62232e-40	DHTKD1	pDC
5.46258e-44	0.743957	0.647	0.31	1.58764e-39	RUBCN	pDC
2.18119e-43	0.693295	0.662	0.294	6.33941e-39	GAS6	pDC
8.4319e-43	0.711103	0.574	0.239	2.45065e-38	FAM214A	pDC
1.5863e-42	0.75967	0.662	0.322	4.61041e-38	HIVEP1	pDC
2.4339e-41	0.643822	0.461	0.151	7.07388e-37	TBC1D32	pDC
6.74072e-41	0.451162	0.265	0.054	1.95912e-36	CYSLTR1	pDC
1.17776e-40	0.681838	0.667	0.339	3.42305e-36	RUBCNL	pDC
4.27543e-40	0.530801	0.363	0.098	1.24261e-35	PPM1K	pDC
1.78606e-39	0.699742	0.583	0.268	5.19101e-35	MDFIC	pDC
3.20324e-39	0.54099	0.348	0.092	9.3099e-35	AVEN	pDC
2.57634e-38	0.585311	0.343	0.092	7.48787e-34	RBMS3	pDC
6.07173e-38	0.60288	0.49	0.179	1.76469e-33	N4BP2	pDC
7.32299e-38	0.449687	0.27	0.059	2.12836e-33	LINC01237	pDC
1.81153e-37	0.665308	0.466	0.164	5.26503e-33	AC008014.1	pDC
2.87893e-37	0.609266	0.73	0.472	8.36732e-33	PI4KA	pDC
5.12657e-37	0.691692	0.686	0.374	1.48999e-32	PIK3CD	pDC
2.20398e-36	0.579469	0.417	0.137	6.40566e-32	CAPN15	pDC
4.64708e-36	0.67237	0.525	0.211	1.35063e-31	HSP90B1	pDC
4.9188e-36	0.486023	0.828	0.669	1.4296e-31	TNRC6B	pDC
5.14978e-36	0.623028	0.485	0.185	1.49673e-31	RELL1	pDC
6.09128e-36	0.609394	0.441	0.152	1.77037e-31	SLC41A2	pDC
2.71963e-35	0.610372	0.466	0.175	7.90432e-31	SMC6	pDC
9.10306e-35	0.540234	0.358	0.106	2.64571e-30	Z93930.2	pDC
2.01768e-34	0.602694	0.691	0.426	5.86417e-30	USP24	pDC
2.81209e-34	0.637843	0.559	0.251	8.17306e-30	SLC7A6	pDC
4.83463e-33	0.451865	0.299	0.079	1.40514e-28	FYCO1	pDC
6.4933e-33	0.525873	0.397	0.129	1.88721e-28	ABCA7	pDC
8.31381e-33	0.59374	0.417	0.148	2.41633e-28	KLHDC4	pDC
1.72895e-32	0.507983	0.77	0.561	5.02501e-28	ITCH	pDC
2.82477e-32	0.571064	0.446	0.169	8.20991e-28	MTMR1	pDC
3.26033e-32	0.441231	0.27	0.067	9.47582e-28	NIPA1	pDC
1.41313e-31	0.649183	0.603	0.316	4.10711e-27	CD4	pDC
3.65107e-31	0.615837	0.48	0.203	1.06115e-26	N4BP2L1	pDC
4.4935e-31	0.559997	0.711	0.45	1.30599e-26	PIP5K1A	pDC
9.32459e-31	0.610242	0.574	0.28	2.7101e-26	NPC1	pDC
1.17016e-30	0.590653	0.436	0.165	3.40095e-26	DENND5B	pDC
4.14713e-30	0.608201	0.593	0.308	1.20532e-25	KAT2B	pDC
6.73369e-30	0.584162	0.608	0.3	1.95708e-25	RASSF2	pDC
1.07529e-29	0.573832	0.623	0.352	3.12523e-25	NIN	pDC
1.17965e-29	0.584489	0.529	0.241	3.42854e-25	CEP128	pDC
7.64562e-29	0.600683	0.554	0.277	2.22212e-24	GAB1	pDC
1.18034e-28	0.503733	0.373	0.128	3.43054e-24	EPDR1	pDC
1.59578e-28	0.547241	0.446	0.182	4.63796e-24	TASP1	pDC
1.7825e-28	0.528618	0.426	0.161	5.18065e-24	ANTXR2	pDC
1.93136e-28	0.603038	0.495	0.224	5.6133e-24	FBRSL1	pDC
2.22969e-28	0.572609	0.471	0.198	6.48036e-24	SEMA4D	pDC
2.47489e-28	0.543151	0.706	0.444	7.19303e-24	KDM4B	pDC
4.03435e-28	0.517672	0.809	0.554	1.17254e-23	GNG7	pDC
4.03472e-28	0.585747	0.652	0.361	1.17265e-23	SEPTIN9	pDC
8.43874e-28	0.583469	0.578	0.293	2.45264e-23	CDR2	pDC
3.217e-27	0.432589	0.275	0.077	9.34988e-23	DIPK2A	pDC
5.32327e-27	0.472758	0.319	0.1	1.54715e-22	CCDC102B	pDC
1.08092e-26	0.558176	0.397	0.154	3.14159e-22	LINC01684	pDC
1.56149e-26	0.430775	0.289	0.086	4.53832e-22	C11orf80	pDC
3.41641e-26	0.510519	0.387	0.149	9.92946e-22	ZNF506	pDC
7.08689e-26	0.552577	0.495	0.23	2.05973e-21	NMT1	pDC
1.04903e-25	0.41065	0.314	0.098	3.04891e-21	MAP2K6	pDC
2.44461e-25	0.378261	0.804	0.671	7.10501e-21	UVRAG	pDC
2.75151e-25	0.431901	0.299	0.095	7.99699e-21	TCF3	pDC
4.78636e-25	0.333249	0.828	0.741	1.39111e-20	UTRN	pDC
6.23647e-25	0.477594	0.27	0.082	1.81257e-20	CHML	pDC
1.83786e-24	0.519479	0.676	0.442	5.34156e-20	TGFBR2	pDC
8.57343e-24	0.471918	0.407	0.165	2.49178e-19	VCL	pDC
9.55e-24	0.559957	0.554	0.297	2.77561e-19	ZHX2	pDC
3.06595e-23	0.416812	0.309	0.104	8.91087e-19	IFNLR1	pDC
3.268e-23	0.566486	0.461	0.225	9.49812e-19	SUSD1	pDC
4.83796e-23	0.526493	0.52	0.27	1.40611e-18	RRBP1	pDC
8.6676e-23	0.414195	0.289	0.095	2.51915e-18	TATDN3	pDC
9.69033e-23	0.529021	0.471	0.226	2.8164e-18	AC139887.2	pDC
9.93129e-23	0.543296	0.529	0.274	2.88643e-18	RFTN1	pDC
1.54512e-22	0.515596	0.426	0.195	4.49074e-18	CDC14A	pDC
1.96182e-22	0.453781	0.348	0.13	5.70183e-18	KIAA0513	pDC
2.34906e-22	0.500261	0.377	0.155	6.82732e-18	SMIM14	pDC
2.87579e-22	0.3173	0.819	0.738	8.3582e-18	ARID1B	pDC
4.61643e-22	0.491177	0.412	0.184	1.34172e-17	DBNL	pDC
5.0686e-22	0.513361	0.49	0.253	1.47314e-17	NUP160	pDC
8.24389e-22	0.500535	0.618	0.361	2.39601e-17	SEPTIN6	pDC
1.29759e-21	0.52452	0.456	0.219	3.77131e-17	ACTN4	pDC
1.50698e-21	0.51293	0.544	0.299	4.3799e-17	ZNRF2	pDC
3.01434e-21	0.485631	0.426	0.194	8.76087e-17	CD99	pDC
5.80017e-21	0.514215	0.348	0.14	1.68576e-16	MX1	pDC
1.36596e-20	0.477465	0.48	0.246	3.97002e-16	TEP1	pDC
1.47626e-20	0.456973	0.382	0.161	4.2906e-16	KLF12	pDC
1.78341e-20	0.542359	0.574	0.329	5.1833e-16	GPR183	pDC
2.86669e-20	0.494445	0.475	0.243	8.33175e-16	MNAT1	pDC
4.12782e-20	0.489628	0.368	0.157	1.19971e-15	RELT	pDC
5.60225e-20	0.465955	0.417	0.197	1.62824e-15	TARBP1	pDC
5.87135e-20	0.293047	0.833	0.75	1.70645e-15	CHD9	pDC
9.90929e-20	0.328518	0.265	0.087	2.88004e-15	PFKFB2	pDC
1.01459e-19	0.453867	0.647	0.458	2.94882e-15	GLG1	pDC
1.02667e-19	0.457245	0.358	0.149	2.98392e-15	XXYLT1	pDC
1.17651e-19	0.48429	0.436	0.208	3.41941e-15	LINC02245	pDC
1.50739e-19	0.474058	0.529	0.299	4.38108e-15	AKNA	pDC
1.96317e-19	0.390639	0.265	0.091	5.70576e-15	UCK2	pDC
3.79362e-19	0.462511	0.48	0.252	1.10258e-14	NGLY1	pDC
5.28052e-19	0.542901	0.583	0.37	1.53473e-14	ZC3HAV1	pDC
6.7318e-19	0.353396	0.265	0.09	1.95653e-14	RPS6KA4	pDC
8.18033e-19	0.448772	0.333	0.133	2.37753e-14	KHDRBS2	pDC
1.01055e-18	0.507164	0.554	0.36	2.93707e-14	CORO1C	pDC
1.06784e-18	0.425086	0.338	0.14	3.10357e-14	FGFR1OP	pDC
1.96713e-18	0.453654	0.588	0.359	5.71727e-14	ARHGAP17	pDC
2.08861e-18	0.474522	0.529	0.306	6.07034e-14	LIMD1	pDC
2.86537e-18	0.255324	0.873	0.808	8.32791e-14	RBM6	pDC
3.62552e-18	0.443315	0.373	0.167	1.05372e-13	ZER1	pDC
4.14656e-18	0.47082	0.554	0.323	1.20516e-13	HERPUD1	pDC
4.68678e-18	0.28345	0.828	0.748	1.36217e-13	KDM2A	pDC
4.97063e-18	0.434916	0.392	0.18	1.44466e-13	GNA15	pDC
6.43907e-18	0.441566	0.441	0.218	1.87145e-13	RAI1	pDC
1.30307e-17	0.381034	0.784	0.597	3.78724e-13	CIITA	pDC
1.54381e-17	0.437676	0.672	0.454	4.48694e-13	IQGAP2	pDC
1.78176e-17	0.425594	0.632	0.428	5.17851e-13	ASPH	pDC
2.53279e-17	0.33323	0.77	0.653	7.36131e-13	TBL1XR1	pDC
3.70772e-17	0.400385	0.343	0.147	1.07761e-12	STAMBPL1	pDC
4.28705e-17	0.391142	0.284	0.111	1.24599e-12	CTNS	pDC
4.49709e-17	0.377849	0.275	0.104	1.30703e-12	GRSF1	pDC
5.09345e-17	0.441896	0.466	0.248	1.48036e-12	PTK2	pDC
5.11278e-17	0.485604	0.554	0.332	1.48598e-12	XYLT1	pDC
5.34464e-17	0.459471	0.471	0.261	1.55337e-12	SPATS2	pDC
7.0667e-17	0.433676	0.613	0.426	2.05387e-12	CERS6	pDC
9.14421e-17	0.386489	0.76	0.568	2.65767e-12	GATAD2B	pDC
1.05176e-16	0.439365	0.48	0.265	3.05684e-12	S100PBP	pDC
1.20854e-16	0.424254	0.647	0.445	3.51251e-12	THEMIS2	pDC
1.23343e-16	0.439055	0.598	0.381	3.58485e-12	VAV3	pDC
1.26745e-16	0.462758	0.485	0.277	3.68372e-12	SNHG14	pDC
1.51284e-16	0.412312	0.632	0.473	4.39691e-12	ATAD2B	pDC
3.81406e-16	0.420553	0.353	0.164	1.10852e-11	PCNT	pDC
5.14063e-16	0.438035	0.392	0.2	1.49407e-11	ARHGAP27	pDC
6.35452e-16	0.352298	0.696	0.557	1.84688e-11	AKAP9	pDC
8.38898e-16	0.369604	0.706	0.563	2.43817e-11	SND1	pDC
8.64643e-16	0.446595	0.456	0.252	2.513e-11	CTSC	pDC
9.17222e-16	0.425104	0.407	0.208	2.66581e-11	NFATC2IP	pDC
9.29835e-16	0.393504	0.328	0.149	2.70247e-11	LINC01176	pDC
1.16345e-15	0.405027	0.338	0.156	3.38145e-11	FYTTD1	pDC
2.8278e-15	0.356059	0.691	0.559	8.21871e-11	PPP2R5C	pDC
2.98602e-15	0.409824	0.353	0.164	8.67858e-11	AZIN2	pDC
3.39549e-15	0.409761	0.377	0.188	9.86866e-11	C18orf25	pDC
3.64681e-15	0.403554	0.387	0.195	1.05991e-10	SLC9A7	pDC
3.67457e-15	0.408562	0.343	0.161	1.06798e-10	ARRDC5	pDC
4.19904e-15	0.435692	0.397	0.208	1.22041e-10	TRIM14	pDC
4.84213e-15	0.342003	0.265	0.105	1.40732e-10	SLC33A1	pDC
5.9159e-15	0.386408	0.627	0.45	1.7194e-10	NRDC	pDC
9.21866e-15	0.40627	0.314	0.143	2.67931e-10	SMARCB1	pDC
1.22839e-14	0.426254	0.319	0.147	3.57018e-10	SRC	pDC
1.27341e-14	0.305079	0.794	0.695	3.70105e-10	TRAPPC9	pDC
1.6009e-14	0.391038	0.534	0.335	4.65286e-10	PHYKPL	pDC
1.89668e-14	0.362732	0.309	0.137	5.51251e-10	ADD3	pDC
1.9815e-14	0.371803	0.353	0.169	5.75904e-10	ATP8A1	pDC
2.17722e-14	0.420757	0.397	0.211	6.32787e-10	TRIM22	pDC
4.28338e-14	0.437257	0.382	0.205	1.24492e-09	PPARA	pDC
8.5538e-14	0.407114	0.368	0.196	2.48608e-09	SFT2D2	pDC
9.26696e-14	0.374704	0.623	0.458	2.69335e-09	MYO15B	pDC
1.21484e-13	0.441399	0.495	0.316	3.53081e-09	BID	pDC
1.2695e-13	0.305262	0.76	0.669	3.68966e-09	RNF213	pDC
1.28866e-13	0.355693	0.275	0.118	3.74536e-09	PRMT7	pDC
1.66744e-13	0.397457	0.569	0.391	4.84625e-09	BLNK	pDC
1.90446e-13	0.396701	0.525	0.352	5.53512e-09	EXOC6	pDC
2.0045e-13	0.416716	0.466	0.275	5.82587e-09	AC027097.2	pDC
2.20408e-13	0.289403	0.75	0.656	6.40594e-09	PNISR	pDC
2.27994e-13	0.315826	0.255	0.105	6.62642e-09	RMC1	pDC
2.83483e-13	0.376708	0.284	0.129	8.23915e-09	RNF11	pDC
3.36133e-13	0.302073	0.284	0.121	9.76937e-09	RBL1	pDC
4.09081e-13	0.410849	0.377	0.203	1.18895e-08	PXK	pDC
4.17644e-13	0.367764	0.333	0.163	1.21384e-08	RABL6	pDC
4.32251e-13	0.427133	0.446	0.266	1.25629e-08	PRPSAP1	pDC
5.10587e-13	0.327595	0.27	0.115	1.48397e-08	CPT1A	pDC
5.36518e-13	0.389574	0.275	0.123	1.55934e-08	MED26	pDC
5.40816e-13	0.3607	0.613	0.452	1.57183e-08	MDM4	pDC
7.62895e-13	0.395976	0.461	0.277	2.21728e-08	AHI1	pDC
7.86553e-13	0.285466	0.735	0.641	2.28604e-08	ADK	pDC
9.52727e-13	0.403117	0.368	0.198	2.76901e-08	CCDC88B	pDC
1.11338e-12	0.38764	0.485	0.302	3.23593e-08	GGNBP2	pDC
2.08592e-12	0.349338	0.618	0.466	6.06253e-08	USP9Y	pDC
4.16945e-12	0.367669	0.564	0.415	1.21181e-07	PHC3	pDC
5.4043e-12	0.334755	0.26	0.117	1.5707e-07	IVD	pDC
5.78253e-12	0.362465	0.618	0.45	1.68063e-07	TTC7A	pDC
6.23761e-12	0.356184	0.593	0.451	1.8129e-07	PCNX1	pDC
6.33483e-12	0.317176	0.255	0.113	1.84115e-07	SLC37A1	pDC
6.58273e-12	0.358979	0.299	0.148	1.9132e-07	ENTPD4	pDC
7.97817e-12	0.377106	0.358	0.193	2.31877e-07	MAST3	pDC
7.97837e-12	0.315682	0.255	0.112	2.31883e-07	AC009061.2	pDC
9.67962e-12	0.398488	0.466	0.303	2.81328e-07	LAIR1	pDC
1.00035e-11	0.337183	0.279	0.131	2.90743e-07	TMEM184B	pDC
1.06598e-11	0.331929	0.299	0.145	3.09817e-07	TMEM63A	pDC
1.11982e-11	0.304143	0.725	0.595	3.25465e-07	C22orf34	pDC
1.17305e-11	0.375124	0.598	0.445	3.40936e-07	TBC1D4	pDC
1.45061e-11	0.274098	0.765	0.669	4.21605e-07	SH2B3	pDC
1.47968e-11	0.353521	0.534	0.35	4.30054e-07	FAM118A	pDC
1.68685e-11	0.392053	0.456	0.285	4.90265e-07	ARHGEF18	pDC
4.299e-11	0.288989	0.26	0.117	1.24946e-06	UBE2J1	pDC
4.29919e-11	0.259168	0.716	0.641	1.24952e-06	ARID4B	pDC
4.66681e-11	0.334023	0.583	0.456	1.35636e-06	BTAF1	pDC
5.22475e-11	0.354337	0.495	0.327	1.51852e-06	GGA2	pDC
7.25518e-11	0.360824	0.583	0.429	2.10865e-06	PTPN1	pDC
8.13855e-11	0.36151	0.363	0.203	2.36539e-06	EDEM1	pDC
9.31904e-11	0.358044	0.48	0.313	2.70848e-06	MAP3K14	pDC
9.84709e-11	0.355586	0.392	0.232	2.86196e-06	KIAA0100	pDC
1.14133e-10	0.385572	0.471	0.33	3.31715e-06	PDE7A	pDC
1.16795e-10	0.363909	0.466	0.285	3.39454e-06	ZEB1	pDC
1.30799e-10	0.352928	0.387	0.23	3.80155e-06	FARP2	pDC
1.41463e-10	0.320848	0.279	0.138	4.11148e-06	OIP5-AS1	pDC
1.65818e-10	0.357726	0.392	0.237	4.81933e-06	TULP4	pDC
1.89126e-10	0.280484	0.657	0.565	5.49676e-06	ZMYM2	pDC
3.34637e-10	0.349999	0.451	0.296	9.7259e-06	STK38	pDC
3.68592e-10	0.384767	0.451	0.281	1.07128e-05	EZR	pDC
5.78313e-10	0.368445	0.485	0.329	1.68081e-05	PCED1B	pDC
5.84632e-10	0.296403	0.627	0.519	1.69917e-05	CDC42SE2	pDC
1.13351e-09	0.325533	0.529	0.389	3.29443e-05	ADD1	pDC
1.43278e-09	0.298292	0.701	0.531	4.16424e-05	MYO1E	pDC
1.57825e-09	0.34155	0.505	0.373	4.58702e-05	NFX1	pDC
1.76542e-09	0.395679	0.451	0.318	5.13103e-05	PARVB	pDC
2.22936e-09	0.322061	0.578	0.459	6.47942e-05	RPTOR	pDC
2.42882e-09	0.307479	0.319	0.174	7.05914e-05	SLC39A10	pDC
4.21435e-09	0.361351	0.446	0.319	0.000122486	KIF5B	pDC
5.94472e-09	0.292129	0.373	0.21	0.000172777	P3H2	pDC
6.0256e-09	0.325479	0.525	0.419	0.000175128	RAP1GDS1	pDC
6.60239e-09	0.301074	0.279	0.147	0.000191892	SLC35E1	pDC
7.07127e-09	0.300732	0.26	0.133	0.000205519	TNRC6C	pDC
7.39412e-09	0.289366	0.637	0.537	0.000214903	SIPA1L3	pDC
7.65019e-09	0.347934	0.368	0.231	0.000222345	DAAM1	pDC
8.00161e-09	0.324111	0.49	0.35	0.000232559	MYO9A	pDC
8.53162e-09	0.332925	0.402	0.263	0.000247963	ZMYM6	pDC
8.59151e-09	0.30461	0.49	0.32	0.000249704	UST	pDC
1.05372e-08	0.344992	0.436	0.297	0.000306253	SOGA1	pDC
1.15173e-08	0.289997	0.574	0.463	0.00033474	FNBP4	pDC
1.1704e-08	0.251926	0.637	0.548	0.000340164	FRYL	pDC
1.18019e-08	0.324862	0.51	0.37	0.000343009	BANP	pDC
1.40504e-08	0.308038	0.309	0.172	0.000408361	GRASP	pDC
2.07888e-08	0.328348	0.422	0.282	0.000604207	SP110	pDC
2.97765e-08	0.272914	0.294	0.162	0.000865424	SAP130	pDC
3.31677e-08	0.329109	0.309	0.182	0.000963985	PPCDC	pDC
3.40857e-08	0.340525	0.363	0.237	0.000990668	CREB3L2	pDC
3.58058e-08	0.332928	0.397	0.262	0.00104066	TRERF1	pDC
5.04225e-08	0.293097	0.559	0.47	0.00146548	TUT4	pDC
5.94431e-08	0.289387	0.26	0.141	0.00172765	ZNF791	pDC
6.14027e-08	0.284959	0.314	0.185	0.00178461	MPRIP	pDC
7.85631e-08	0.297213	0.461	0.33	0.00228336	MAN2B1	pDC
1.00841e-07	0.255075	0.637	0.554	0.00293085	PIP4K2A	pDC
1.01981e-07	0.267496	0.613	0.494	0.00296397	ITPR1	pDC
1.46759e-07	0.277204	0.559	0.451	0.00426541	WDFY2	pDC
1.553e-07	0.309018	0.363	0.233	0.00451364	TGIF2	pDC
2.39374e-07	0.28746	0.471	0.338	0.00695717	R3HDM1	pDC
2.48022e-07	0.310079	0.289	0.173	0.00720852	NBPF14	pDC
2.70824e-07	0.301715	0.279	0.165	0.00787122	SEPTIN11	pDC
2.84881e-07	0.298767	0.387	0.26	0.00827978	STAT2	pDC
2.95613e-07	0.278293	0.525	0.439	0.00859169	UBR2	pDC
2.98079e-07	0.286372	0.431	0.289	0.00866338	ATP2B4	pDC
3.2815e-07	0.278113	0.265	0.151	0.00953735	NADK	pDC
3.31675e-07	0.296069	0.373	0.246	0.00963981	SMG7	pDC
3.46197e-07	0.318651	0.343	0.225	0.0100619	BAZ2A	pDC
3.81787e-07	0.274947	0.353	0.222	0.0110963	MYO18A	pDC
4.28002e-07	0.298782	0.377	0.254	0.0124394	TDRD3	pDC
4.60722e-07	0.281657	0.534	0.419	0.0133904	CYTH4	pDC
5.43393e-07	0.259571	0.284	0.16	0.0157932	KMO	pDC
5.99293e-07	0.287352	0.319	0.198	0.0174178	ZBTB8OS	pDC
6.584e-07	0.267718	0.314	0.196	0.0191358	CD47	pDC
6.96677e-07	0.290351	0.368	0.249	0.0202482	EPS15L1	pDC
7.01282e-07	0.26984	0.363	0.237	0.0203821	FIP1L1	pDC
7.35457e-07	0.292482	0.353	0.235	0.0213753	RFX3-AS1	pDC
8.25722e-07	0.269548	0.554	0.477	0.0239988	PTPN2	pDC
1.02443e-06	0.269779	0.294	0.177	0.029774	DGKZ	pDC
1.07333e-06	0.259647	0.539	0.433	0.0311952	ZMYND8	pDC
1.08496e-06	0.2924	0.426	0.313	0.0315333	DTNBP1	pDC
1.1249e-06	0.27877	0.275	0.166	0.032694	GTF2E2	pDC
1.51708e-06	0.266276	0.368	0.249	0.0440924	FGD2	pDC
1.57598e-06	0.261339	0.574	0.488	0.0458043	MAD1L1	pDC
1.82407e-06	0.261528	0.539	0.453	0.0530146	LUC7L	pDC
1.88445e-06	0.291687	0.387	0.268	0.0547697	EEF2K	pDC
2.07906e-06	0.250458	0.377	0.253	0.0604258	EMB	pDC
2.16283e-06	0.279631	0.461	0.357	0.0628606	PCMTD1	pDC
2.71559e-06	0.269478	0.426	0.32	0.078926	USP48	pDC
3.3117e-06	0.255069	0.461	0.341	0.0962511	UPF2	pDC
3.33021e-06	0.261385	0.26	0.156	0.0967893	RNF121	pDC
3.47148e-06	0.257914	0.319	0.204	0.100895	SEC16A	pDC
4.06831e-06	0.255251	0.275	0.167	0.118241	SAP30BP	pDC
4.14868e-06	0.284992	0.343	0.239	0.120577	TOP2B	pDC
4.66889e-06	0.252174	0.564	0.454	0.135697	GNA12	pDC
5.00497e-06	0.257944	0.284	0.179	0.145464	ZNF586	pDC
5.18348e-06	0.267235	0.397	0.286	0.150653	TTC14	pDC
5.50306e-06	0.259041	0.314	0.202	0.159941	AC079781.5	pDC
5.73567e-06	0.260278	0.368	0.254	0.166702	DIDO1	pDC
5.82191e-06	0.257794	0.324	0.213	0.169208	LILRB4	pDC
6.03764e-06	0.27671	0.319	0.209	0.175478	DIPK1A	pDC
7.24844e-06	0.251657	0.515	0.438	0.210669	CCAR1	pDC
7.45907e-06	0.256644	0.456	0.355	0.21679	ARAP2	pDC
7.81465e-06	0.253803	0.324	0.216	0.227125	CAPRIN1	pDC
7.85171e-06	0.267716	0.289	0.189	0.228202	TAPBP	pDC
7.99718e-06	0.25228	0.525	0.459	0.23243	KLC1	pDC
8.09359e-06	0.257031	0.51	0.421	0.235232	LENG8	pDC
8.37237e-06	0.263446	0.309	0.207	0.243334	CCDC146	pDC
8.6588e-06	0.261118	0.343	0.234	0.251659	RHBDD1	pDC
9.56135e-06	0.280213	0.422	0.325	0.277891	ZNF652	pDC
1.07833e-05	0.252648	0.368	0.261	0.313407	LPGAT1	pDC
1.27919e-05	0.253856	0.309	0.206	0.371785	CLN8	pDC
1.4659e-05	0.262326	0.392	0.274	0.426049	EXT1	pDC
1.68409e-05	0.26611	0.402	0.295	0.489464	TENT4A	pDC
1.85076e-05	0.250938	0.289	0.191	0.537906	KDM3A	pDC
1.88368e-05	0.272731	0.319	0.216	0.547473	PRMT9	pDC
2.513e-05	0.261568	0.319	0.226	0.730377	RNF4	pDC
2.73434e-05	0.254434	0.279	0.184	0.794708	CCDC18	pDC
6.60112e-05	0.271952	0.328	0.247	1	EIF2AK4	pDC
6.85716e-05	0.250007	0.304	0.206	1	CCND3	pDC
0.000158667	0.253867	0.284	0.202	1	ZFYVE26	pDC
0	1.15212	0.77	0.196	0	CCSER1	cDC2
0	1.07933	0.571	0.049	0	ADAM19	cDC2
0	0.912797	0.573	0.1	0	JAML	cDC2
0	0.905232	0.544	0.072	0	MCOLN2	cDC2
0	0.892416	0.519	0.05	0	PPP1R16B	cDC2
0	0.765904	0.337	0.024	0	GNAO1	cDC2
0	0.725843	0.376	0.023	0	FLT3	cDC2
0	0.675237	0.322	0.016	0	CLNK	cDC2
0	0.633517	0.278	0.019	0	SCN7A	cDC2
0	0.556101	0.274	0.015	0	PARM1	cDC2
0	0.554052	0.287	0.018	0	P2RY14	cDC2
3.75734e-287	0.588849	0.289	0.028	1.09203e-282	DUSP5	cDC2
2.23989e-266	1.12136	0.687	0.191	6.51001e-262	AFF3	cDC2
4.56934e-257	0.855269	0.472	0.088	1.32803e-252	RUNX3	cDC2
9.22932e-248	0.526578	0.287	0.032	2.68241e-243	SLC38A1	cDC2
1.72889e-235	0.722912	0.338	0.048	5.02485e-231	GPR157	cDC2
3.77029e-206	0.618915	0.305	0.044	1.0958e-201	PKIB	cDC2
5.69797e-192	0.783766	0.618	0.19	1.65606e-187	CYTIP	cDC2
1.82859e-189	0.819989	0.824	0.361	5.31463e-185	HLA-DQA1	cDC2
4.07094e-189	0.640134	0.272	0.038	1.18318e-184	AC023590.1	cDC2
7.68503e-186	0.712453	0.406	0.084	2.23358e-181	PALM2-AKAP2	cDC2
1.15434e-183	0.634605	0.392	0.077	3.35497e-179	RIPOR2	cDC2
6.94817e-177	0.918141	0.69	0.267	2.01942e-172	HIP1	cDC2
1.2264e-176	0.720454	0.507	0.128	3.5644e-172	SULF2	cDC2
3.11564e-176	0.772186	0.519	0.149	9.05529e-172	DAPP1	cDC2
1.83795e-162	0.561517	0.311	0.056	5.34181e-158	TOX	cDC2
1.23698e-147	0.535594	0.271	0.047	3.59515e-143	RNF213-AS1	cDC2
2.80296e-143	0.723211	0.686	0.292	8.14651e-139	STK17B	cDC2
3.98954e-142	0.765376	0.645	0.265	1.15952e-137	RFTN1	cDC2
9.11001e-141	0.677503	0.57	0.194	2.64773e-136	SEL1L3	cDC2
8.36192e-137	0.718744	0.71	0.313	2.43031e-132	RALA	cDC2
4.21053e-132	0.599932	0.513	0.162	1.22375e-127	GRASP	cDC2
1.57284e-124	0.502621	0.379	0.096	4.57131e-120	CBFA2T3	cDC2
2.36517e-121	0.656903	0.322	0.077	6.87412e-117	IL7R	cDC2
8.36984e-120	0.496073	0.325	0.076	2.43261e-115	SVIL	cDC2
2.66301e-115	0.484332	0.314	0.075	7.73976e-111	CACNA2D3	cDC2
4.53288e-114	0.442212	0.937	0.776	1.31744e-109	CSF2RA	cDC2
1.67513e-112	0.569801	0.451	0.146	4.8686e-108	SLC41A2	cDC2
2.04054e-111	0.550151	0.862	0.591	5.93061e-107	CIITA	cDC2
1.26877e-110	0.485106	0.863	0.667	3.68755e-106	UVRAG	cDC2
6.23788e-110	0.617896	0.77	0.427	1.81298e-105	ZBTB46	cDC2
2.33872e-108	0.638532	0.744	0.42	6.79726e-104	PTPN1	cDC2
3.59829e-106	0.630234	0.556	0.231	1.04581e-101	LCP1	cDC2
1.01671e-105	0.611179	0.666	0.334	2.95497e-101	PAK1	cDC2
1.02145e-103	0.622105	0.395	0.126	2.96874e-99	CD80	cDC2
5.61051e-103	0.578189	0.486	0.182	1.63064e-98	AFDN	cDC2
4.56769e-101	0.650113	0.741	0.487	1.32755e-96	ENTPD1	cDC2
1.27603e-91	0.574077	0.704	0.419	3.70866e-87	DENND1B	cDC2
3.88589e-89	0.605977	0.576	0.259	1.12939e-84	ST18	cDC2
1.60418e-88	0.468072	0.376	0.118	4.66238e-84	BCL11A	cDC2
5.30342e-86	0.55947	0.665	0.354	1.54139e-81	SEPTIN6	cDC2
2.60486e-85	0.582921	0.762	0.498	7.57076e-81	MALT1	cDC2
3.15934e-84	0.432952	0.353	0.111	9.1823e-80	LSP1	cDC2
3.13308e-83	0.391479	0.253	0.064	9.10597e-79	SLC1A4	cDC2
3.16969e-83	0.520222	0.549	0.248	9.21237e-79	HLA-DQB1	cDC2
8.02136e-80	0.486535	0.792	0.537	2.33133e-75	HLA-DRB1	cDC2
2.19471e-79	0.506533	0.802	0.541	6.37871e-75	HLA-DPB1	cDC2
2.75655e-79	0.560074	0.618	0.319	8.01163e-75	PRKCE	cDC2
1.72647e-77	0.489338	0.469	0.191	5.01782e-73	CD55	cDC2
1.43924e-76	0.264814	0.961	0.887	4.183e-72	ETV6	cDC2
1.72538e-76	0.553567	0.395	0.151	5.01464e-72	LY75	cDC2
3.10694e-75	0.517156	0.698	0.412	9.03002e-71	PLXNC1	cDC2
9.77123e-75	0.485705	0.705	0.479	2.83991e-70	TMEM131	cDC2
1.70308e-74	0.569342	0.58	0.298	4.94983e-70	MOB3B	cDC2
1.21311e-73	0.500057	0.414	0.159	3.52578e-69	AC008014.1	cDC2
9.6925e-73	0.457742	0.466	0.193	2.81703e-68	DIAPH1	cDC2
2.63692e-72	0.565486	0.535	0.266	7.66393e-68	AHR	cDC2
2.88382e-72	0.543146	0.684	0.433	8.38155e-68	VOPP1	cDC2
9.0313e-72	0.523318	0.498	0.225	2.62486e-67	PDE4A	cDC2
2.49991e-70	0.532374	0.586	0.323	7.26575e-66	PDE7A	cDC2
4.0567e-70	0.501666	0.382	0.14	1.17904e-65	GPAT3	cDC2
5.11329e-69	0.500861	0.441	0.188	1.48613e-64	SP140	cDC2
2.35187e-67	0.537789	0.654	0.387	6.83546e-63	TBC1D8	cDC2
2.51841e-67	0.52827	0.609	0.326	7.3195e-63	XYLT1	cDC2
3.20715e-67	0.499279	0.456	0.203	9.32127e-63	TMEM131L	cDC2
8.34853e-67	0.498905	0.576	0.308	2.42642e-62	CDK17	cDC2
1.01249e-66	0.413125	0.349	0.128	2.94271e-62	CRYBG1	cDC2
6.94068e-66	0.497999	0.438	0.188	2.01724e-61	PSTPIP2	cDC2
3.75895e-65	0.475871	0.377	0.146	1.0925e-60	FYN	cDC2
6.03194e-65	0.308546	0.889	0.769	1.75312e-60	ANKRD44	cDC2
1.21863e-64	0.516207	0.559	0.295	3.54183e-60	ITGA4	cDC2
1.90301e-64	0.454582	0.762	0.531	5.5309e-60	SIPA1L3	cDC2
2.51871e-64	0.445634	0.365	0.141	7.32038e-60	ETV3	cDC2
5.47981e-64	0.515723	0.589	0.301	1.59265e-59	MT-CO2	cDC2
9.02645e-64	0.320067	0.274	0.085	2.62345e-59	GOLGA8B	cDC2
1.26405e-63	0.450227	0.55	0.275	3.67384e-59	HLA-DPA1	cDC2
1.79815e-62	0.39343	0.263	0.082	5.22614e-58	BACH2	cDC2
2.83155e-62	0.558176	0.653	0.421	8.22962e-58	CERS6	cDC2
3.39388e-62	0.440164	0.738	0.479	9.86396e-58	HLA-DRA	cDC2
7.82497e-61	0.533371	0.69	0.427	2.27425e-56	MT-CO1	cDC2
3.17527e-60	0.428134	0.731	0.513	9.22861e-56	CDC42SE2	cDC2
3.38648e-60	0.439819	0.439	0.198	9.84247e-56	EDEM1	cDC2
1.05097e-58	0.497982	0.298	0.108	3.05454e-54	PLPP1	cDC2
7.7781e-58	0.37771	0.862	0.694	2.26063e-53	JARID2	cDC2
8.89969e-58	0.348172	0.28	0.093	2.58661e-53	TUBA1A	cDC2
1.09928e-56	0.475318	0.544	0.278	3.19496e-52	MT-ND4	cDC2
1.33223e-56	0.339303	0.284	0.098	3.872e-52	TES	cDC2
3.9788e-56	0.405755	0.743	0.549	1.1564e-51	STK4	cDC2
2.47266e-55	0.40349	0.696	0.468	7.18655e-51	ATAD2B	cDC2
8.18648e-55	0.422658	0.414	0.182	2.37932e-50	TMTC2	cDC2
2.83454e-54	0.479332	0.585	0.338	8.2383e-50	FAM49A	cDC2
9.04507e-54	0.302626	0.88	0.745	2.62886e-49	KDM2A	cDC2
9.5223e-54	0.475412	0.698	0.464	2.76756e-49	AUTS2	cDC2
1.86449e-53	0.531818	0.555	0.356	5.41894e-49	MS4A4E	cDC2
2.56727e-53	0.387692	0.299	0.112	7.4615e-49	BCL2L11	cDC2
7.59336e-53	0.429751	0.424	0.198	2.20694e-48	PTPN22	cDC2
1.00655e-51	0.464729	0.582	0.323	2.92542e-47	MT-ATP6	cDC2
1.51499e-51	0.364038	0.274	0.1	4.40316e-47	SINHCAF	cDC2
5.7804e-51	0.387659	0.367	0.156	1.68002e-46	KLF12	cDC2
6.44658e-51	0.418892	0.552	0.303	1.87364e-46	KAT2B	cDC2
2.53856e-50	0.391368	0.37	0.164	7.37807e-46	ATP8A1	cDC2
3.25306e-50	0.352892	0.307	0.117	9.45471e-46	RAB11FIP1	cDC2
3.04183e-49	0.43531	0.606	0.355	8.84077e-45	HIVEP2	cDC2
1.68685e-48	0.441788	0.483	0.252	4.90267e-44	TBL1X	cDC2
6.97288e-48	0.371263	0.34	0.143	2.0266e-43	GPR132	cDC2
1.26047e-47	0.37421	0.281	0.105	3.66343e-43	ENPP2	cDC2
7.23297e-47	0.409118	0.513	0.266	2.10219e-42	MT-CYB	cDC2
1.38508e-46	0.454151	0.586	0.345	4.02559e-42	MT-CO3	cDC2
3.14777e-46	0.327578	0.292	0.116	9.14867e-42	ARL17A	cDC2
9.0327e-46	0.429189	0.389	0.18	2.62526e-41	MYO1D	cDC2
9.22543e-46	0.405935	0.704	0.526	2.68128e-41	LYST	cDC2
5.30539e-45	0.366579	0.734	0.55	1.54196e-40	PIP4K2A	cDC2
1.1896e-44	0.356782	0.353	0.157	3.45746e-40	BHLHE40	cDC2
4.74893e-44	0.358452	0.439	0.22	1.38023e-39	FBRSL1	cDC2
1.03411e-43	0.376551	0.529	0.295	3.00553e-39	AKNA	cDC2
1.2217e-43	0.37162	0.4	0.193	3.55074e-39	CLCN5	cDC2
1.4185e-43	0.436867	0.54	0.315	4.12273e-39	UST	cDC2
1.669e-43	0.380781	0.786	0.639	4.85079e-39	CD86	cDC2
3.229e-43	0.357974	0.349	0.159	9.38478e-39	MEGF9	cDC2
6.23876e-43	0.316627	0.284	0.112	1.81323e-38	CD226	cDC2
7.05648e-43	0.324397	0.866	0.677	2.0509e-38	CD74	cDC2
1.13156e-42	0.378356	0.466	0.251	3.28876e-38	CMTM6	cDC2
3.43261e-42	0.373742	0.459	0.246	9.97654e-38	STIM2	cDC2
4.52036e-42	0.337109	0.376	0.177	1.3138e-37	CTSH	cDC2
8.05851e-42	0.395106	0.457	0.252	2.34213e-37	ARHGAP5	cDC2
1.00643e-41	0.307001	0.304	0.127	2.92508e-37	ABCA7	cDC2
1.96582e-41	0.411306	0.671	0.457	5.71347e-37	NIBAN1	cDC2
2.19723e-41	0.288221	0.286	0.115	6.38603e-37	STK39	cDC2
3.17293e-41	0.404934	0.43	0.231	9.2218e-37	RIPK2	cDC2
3.19381e-41	0.37881	0.621	0.408	9.28248e-37	AGPAT3	cDC2
4.66644e-41	0.319865	0.338	0.15	1.35626e-36	NUP210	cDC2
6.00976e-41	0.312563	0.314	0.137	1.74668e-36	LMBR1L	cDC2
7.23185e-41	0.381746	0.54	0.325	2.10187e-36	IL13RA1	cDC2
1.45124e-40	0.382054	0.519	0.296	4.21788e-36	RASSF2	cDC2
1.69808e-40	0.296546	0.277	0.111	4.9353e-36	MAP3K20	cDC2
1.21806e-39	0.389451	0.335	0.159	3.54018e-35	ANTXR2	cDC2
1.16177e-38	0.354521	0.429	0.224	3.37658e-34	AC004687.1	cDC2
1.31628e-38	0.461519	0.564	0.397	3.82564e-34	AC009093.2	cDC2
1.90976e-38	0.299463	0.257	0.103	5.55053e-34	AKAP6	cDC2
6.16249e-38	0.370253	0.466	0.257	1.79107e-33	TRERF1	cDC2
8.63631e-38	0.422808	0.553	0.355	2.51006e-33	MAP3K8	cDC2
1.12475e-37	0.374941	0.69	0.504	3.26898e-33	NABP1	cDC2
1.56911e-37	0.344595	0.412	0.215	4.56045e-33	ACTN4	cDC2
1.63216e-37	0.370208	0.555	0.345	4.7437e-33	FAM118A	cDC2
1.89154e-37	0.338597	0.462	0.25	5.49758e-33	HLA-DRB5	cDC2
9.74341e-37	0.371257	0.553	0.34	2.83183e-32	CDK14	cDC2
3.87259e-36	0.364398	0.609	0.409	1.12553e-31	PHACTR2	cDC2
4.4146e-36	0.32682	0.349	0.169	1.28306e-31	STK17A	cDC2
4.84965e-36	0.381484	0.531	0.343	1.4095e-31	TBC1D9	cDC2
1.28189e-35	0.327787	0.773	0.613	3.7257e-31	REL	cDC2
1.80494e-35	0.381246	0.496	0.294	5.24587e-31	RELB	cDC2
2.12395e-35	0.274158	0.792	0.686	6.17306e-31	CTNND1	cDC2
3.91838e-35	0.364116	0.453	0.259	1.13884e-30	COX10-AS1	cDC2
9.6332e-35	0.300783	0.767	0.609	2.79979e-30	CFLAR	cDC2
1.56636e-34	0.339286	0.765	0.574	4.55247e-30	ALCAM	cDC2
3.17146e-34	0.353498	0.402	0.219	9.21752e-30	CHD3	cDC2
3.24639e-34	0.414078	0.456	0.284	9.43531e-30	FUT8	cDC2
4.15806e-34	0.364072	0.424	0.234	1.2085e-29	ALDH2	cDC2
6.6337e-34	0.305207	0.356	0.181	1.92802e-29	DBNL	cDC2
2.08384e-33	0.356107	0.696	0.519	6.05647e-29	KYNU	cDC2
4.95409e-33	0.349987	0.426	0.231	1.43986e-28	MT-ND3	cDC2
5.39518e-33	0.317309	0.371	0.191	1.56806e-28	MICAL2	cDC2
6.63187e-33	0.289254	0.776	0.641	1.92749e-28	GRK3	cDC2
6.87736e-33	0.376882	0.54	0.348	1.99884e-28	NAV1	cDC2
1.99243e-32	0.358376	0.481	0.281	5.79079e-28	ZEB1	cDC2
2.72075e-32	0.300826	0.298	0.141	7.90758e-28	G3BP2	cDC2
4.91328e-32	0.393663	0.492	0.309	1.428e-27	MAP3K14	cDC2
6.87996e-32	0.318601	0.738	0.595	1.99959e-27	ATP2B1	cDC2
4.28737e-31	0.344049	0.493	0.311	1.24608e-26	PDLIM5	cDC2
4.75502e-31	0.360738	0.693	0.528	1.382e-26	NFKB1	cDC2
5.80532e-31	0.327812	0.421	0.238	1.68726e-26	CEP128	cDC2
7.37833e-31	0.325488	0.528	0.32	2.14444e-26	NFKBIZ	cDC2
2.0325e-30	0.298046	0.334	0.17	5.90725e-26	SLC39A10	cDC2
2.33098e-30	0.317652	0.356	0.192	6.77475e-26	CKLF	cDC2
2.36374e-30	0.271812	0.794	0.699	6.86998e-26	HDAC9	cDC2
2.6753e-30	0.324535	0.367	0.195	7.7755e-26	SEMA4D	cDC2
3.77346e-30	0.279855	0.316	0.158	1.09672e-25	GTPBP1	cDC2
4.14145e-30	0.329548	0.414	0.233	1.20367e-25	ST3GAL2	cDC2
5.30617e-30	0.272276	0.301	0.143	1.54218e-25	GLIPR2	cDC2
5.38817e-30	0.30364	0.323	0.163	1.56602e-25	DENND5B	cDC2
8.94438e-30	0.371894	0.358	0.197	2.59959e-25	PALLD	cDC2
8.97085e-30	0.373178	0.448	0.271	2.60729e-25	GPR137B	cDC2
1.34412e-29	0.316994	0.657	0.498	3.90654e-25	RPS6KA3	cDC2
1.79332e-29	0.27523	0.818	0.71	5.21212e-25	SIPA1L1	cDC2
3.68619e-29	0.335627	0.522	0.326	1.07135e-24	GPR183	cDC2
6.77442e-29	0.291284	0.352	0.188	1.96892e-24	HPS5	cDC2
1.30515e-28	0.341208	0.496	0.312	3.79329e-24	BID	cDC2
3.32035e-28	0.285884	0.368	0.2	9.65026e-24	ZMIZ2	cDC2
3.63846e-28	0.337756	0.271	0.134	1.05748e-23	NUB1	cDC2
6.81412e-28	0.308569	0.344	0.184	1.98046e-23	LST1	cDC2
1.16637e-27	0.333669	0.788	0.604	3.38993e-23	NR4A3	cDC2
2.78008e-27	0.319906	0.645	0.516	8.08003e-23	GPRIN3	cDC2
3.13988e-27	0.305605	0.687	0.556	9.12574e-23	WIPF1	cDC2
5.3479e-27	0.378943	0.528	0.367	1.55431e-22	ZC3HAV1	cDC2
6.02692e-27	0.272438	0.26	0.125	1.75167e-22	SUB1	cDC2
6.26315e-27	0.303284	0.629	0.447	1.82032e-22	MYH9	cDC2
1.09245e-26	0.299748	0.611	0.434	3.17509e-22	MAP2K1	cDC2
1.84231e-26	0.32747	0.447	0.28	5.35448e-22	NUBPL	cDC2
3.4222e-26	0.289855	0.669	0.529	9.94628e-22	GPBP1	cDC2
3.4361e-26	0.296939	0.644	0.513	9.98668e-22	DOCK5	cDC2
4.04952e-26	0.314439	0.589	0.404	1.17695e-21	ESYT2	cDC2
4.35714e-26	0.280708	0.671	0.525	1.26636e-21	JAK2	cDC2
7.67289e-26	0.325062	0.475	0.315	2.23005e-21	HIPK2	cDC2
8.35077e-26	0.310047	0.537	0.358	2.42707e-21	TNFAIP8	cDC2
1.65635e-25	0.310661	0.606	0.421	4.81401e-21	ABCC4	cDC2
1.78416e-25	0.287439	0.454	0.282	5.18547e-21	PTP4A2	cDC2
2.00917e-25	0.263178	0.777	0.643	5.83945e-21	MRTFA	cDC2
2.46862e-25	0.322548	0.564	0.395	7.1748e-21	ARHGAP31	cDC2
2.65842e-25	0.296762	0.615	0.459	7.72643e-21	RUFY3	cDC2
2.76562e-25	0.28365	0.606	0.447	8.038e-21	PCNX1	cDC2
8.185e-25	0.265404	0.705	0.57	2.37889e-20	PLSCR1	cDC2
1.22001e-24	0.294245	0.415	0.25	3.54584e-20	AC008105.3	cDC2
2.05527e-24	0.298289	0.49	0.322	5.97343e-20	NAP1L1	cDC2
5.22218e-24	0.274849	0.65	0.48	1.51778e-19	SMARCC1	cDC2
6.74419e-24	0.261541	0.674	0.552	1.96013e-19	LRBA	cDC2
8.5468e-24	0.255503	0.308	0.166	2.48404e-19	DYNC1LI1	cDC2
1.20938e-23	0.315349	0.489	0.339	3.51494e-19	INPP5B	cDC2
2.1266e-23	0.26531	0.298	0.16	6.18074e-19	PRCP	cDC2
1.32096e-22	0.286492	0.532	0.37	3.83925e-18	AHCYL2	cDC2
1.59648e-22	0.266232	0.635	0.484	4.64e-18	NUP98	cDC2
2.15807e-22	0.293091	0.621	0.465	6.27223e-18	PRKCB	cDC2
5.27611e-22	0.264999	0.657	0.501	1.53345e-17	MAP4	cDC2
5.27805e-22	0.264424	0.361	0.207	1.53401e-17	S100Z	cDC2
1.11094e-21	0.255473	0.322	0.183	3.22884e-17	KLHL22	cDC2
1.40031e-21	0.261617	0.777	0.661	4.06987e-17	FNBP1	cDC2
1.84779e-21	0.285867	0.463	0.307	5.37043e-17	APAF1	cDC2
1.97886e-21	0.265895	0.373	0.227	5.75137e-17	FARP2	cDC2
2.02218e-21	0.252146	0.398	0.245	5.87728e-17	FGD2	cDC2
2.51274e-21	0.266492	0.356	0.205	7.30303e-17	MT-ND1	cDC2
6.1804e-21	0.26568	0.63	0.491	1.79627e-16	ITPR1	cDC2
8.46765e-21	0.275175	0.493	0.347	2.46104e-16	MYO9A	cDC2
9.32706e-21	0.27033	0.256	0.134	2.71082e-16	P2RY8	cDC2
1.03637e-20	0.264245	0.412	0.259	3.0121e-16	CSNK1G2	cDC2
1.28312e-20	0.261329	0.525	0.376	3.72925e-16	NUTM2B-AS1	cDC2
4.74055e-20	0.261123	0.629	0.498	1.37779e-15	ALOX5	cDC2
7.29222e-20	0.342909	0.373	0.24	2.11941e-15	KIF2A	cDC2
7.91809e-20	0.327254	0.442	0.305	2.30131e-15	RNF144B	cDC2
1.02382e-19	0.28793	0.424	0.286	2.97563e-15	LRRK2	cDC2
1.65046e-19	0.255646	0.618	0.474	4.79689e-15	TFCP2	cDC2
2.04251e-19	0.255381	0.423	0.268	5.93634e-15	IFI30	cDC2
3.45629e-19	0.266611	0.347	0.215	1.00453e-14	PLEKHM3	cDC2
3.85088e-19	0.291836	0.546	0.438	1.11922e-14	PHC2	cDC2
6.40871e-19	0.253047	0.374	0.238	1.86263e-14	UBE2F	cDC2
6.87709e-19	0.265833	0.385	0.249	1.99876e-14	NAA25	cDC2
1.97561e-18	0.259653	0.595	0.48	5.74191e-14	CEP350	cDC2
2.19625e-18	0.28846	0.359	0.225	6.38318e-14	MEIKIN	cDC2
2.5077e-18	0.275266	0.444	0.297	7.28837e-14	FAM107B	cDC2
3.05075e-18	0.275834	0.478	0.341	8.8667e-14	BCL6	cDC2
5.24039e-18	0.270849	0.418	0.27	1.52307e-13	EXT1	cDC2
8.88676e-18	0.254456	0.441	0.299	2.58285e-13	NECTIN2	cDC2
1.04641e-17	0.254383	0.466	0.325	3.04127e-13	MOB3A	cDC2
1.84614e-17	0.283613	0.415	0.278	5.36563e-13	EZR	cDC2
2.28034e-17	0.312918	0.463	0.353	6.62757e-13	ARAP2	cDC2
1.06469e-16	0.274768	0.346	0.222	3.09441e-12	NOL4L	cDC2
1.10615e-16	0.260243	0.365	0.238	3.21492e-12	INSR	cDC2
1.13231e-16	0.263414	0.337	0.214	3.29094e-12	PRMT9	cDC2
2.80089e-16	0.290805	0.359	0.241	8.14049e-12	PXDC1	cDC2
7.96148e-16	0.252047	0.424	0.29	2.31392e-11	PHLPP1	cDC2
1.02699e-15	0.258611	0.277	0.172	2.98486e-11	PIK3R6	cDC2
1.05155e-15	0.270272	0.293	0.18	3.05623e-11	PPCDC	cDC2
1.32547e-15	0.253225	0.507	0.381	3.85235e-11	PHACTR1	cDC2
2.76865e-15	0.358092	0.49	0.39	8.0468e-11	KDM2B	cDC2
3.46976e-15	0.292759	0.43	0.321	1.00845e-10	HIVEP1	cDC2
5.46905e-15	0.255645	0.447	0.316	1.58952e-10	TNFRSF10B	cDC2
5.67044e-14	0.277566	0.358	0.242	1.64806e-09	ANK3	cDC2
7.38436e-13	0.257417	0.403	0.296	2.14619e-08	ZHX2	cDC2
4.69502e-12	0.264237	0.38	0.277	1.36456e-07	PLCL1	cDC2
0	0.587254	0.813	0.479	0	C3	TAM_SORL1
0	0.539017	0.511	0.237	0	AP001636.3	TAM_SORL1
0	0.494921	0.861	0.613	0	KCNQ3	TAM_SORL1
0	0.438657	0.794	0.542	0	PALD1	TAM_SORL1
0	0.414579	0.773	0.56	0	SORL1	TAM_SORL1
0	0.384704	0.924	0.766	0	ARHGAP24	TAM_SORL1
2.15294e-293	0.265134	0.925	0.832	6.2573e-289	FRMD4A	TAM_SORL1
5.05573e-236	0.327285	0.786	0.63	1.4694e-231	AOAH	TAM_SORL1
1.07214e-220	0.341898	0.734	0.556	3.11607e-216	CIITA	TAM_SORL1
6.5815e-218	0.470892	0.411	0.221	1.91285e-213	ADGRB3	TAM_SORL1
1.65719e-208	0.305097	0.742	0.605	4.81646e-204	ADAM28	TAM_SORL1
5.89431e-204	0.251034	0.851	0.741	1.71312e-199	INPP5D	TAM_SORL1
4.50709e-194	0.266556	0.831	0.706	1.30994e-189	FYB1	TAM_SORL1
2.24347e-182	0.281147	0.783	0.65	6.52042e-178	CD74	TAM_SORL1
2.0297e-179	0.325547	0.642	0.479	5.89912e-175	PCNX2	TAM_SORL1
1.17862e-176	0.291992	0.735	0.598	3.42554e-172	MGAT4A	TAM_SORL1
1.10159e-153	0.271246	0.724	0.593	3.20167e-149	FMNL3	TAM_SORL1
4.12313e-153	0.317278	0.608	0.415	1.19835e-148	RYR1	TAM_SORL1
1.90644e-149	0.286721	0.26	0.118	5.54088e-145	EML1	TAM_SORL1
4.92574e-145	0.305589	0.596	0.452	1.43162e-140	HLA-DRA	TAM_SORL1
5.27838e-144	0.348661	0.498	0.335	1.53411e-139	HLA-DQA1	TAM_SORL1
2.7424e-140	0.316635	0.507	0.356	7.9705e-136	BLNK	TAM_SORL1
1.17611e-139	0.294465	0.629	0.477	3.41824e-135	POU2F2	TAM_SORL1
2.67695e-136	0.281108	0.6	0.482	7.7803e-132	FAM135A	TAM_SORL1
2.50306e-132	0.251193	0.796	0.672	7.2749e-128	HDAC9	TAM_SORL1
7.87609e-119	0.262947	0.264	0.135	2.28911e-114	AZIN2	TAM_SORL1
3.30046e-118	0.333613	0.348	0.21	9.59247e-114	CHSY3	TAM_SORL1
8.14459e-118	0.297316	0.627	0.506	2.36714e-113	DLEU1	TAM_SORL1
2.04093e-117	0.265674	0.634	0.516	5.93176e-113	HLA-DRB1	TAM_SORL1
9.5924e-116	0.261009	0.586	0.454	2.78793e-111	CSF1R	TAM_SORL1
3.97152e-115	0.25137	0.655	0.546	1.15428e-110	DSE	TAM_SORL1
1.2238e-110	0.259557	0.65	0.517	3.55686e-106	HLA-DPB1	TAM_SORL1
2.6984e-108	0.250192	0.682	0.566	7.84262e-104	ZFP36L1	TAM_SORL1
3.5826e-102	0.27696	0.502	0.358	1.04125e-97	44988	TAM_SORL1
1.62744e-101	0.276147	0.395	0.265	4.72999e-97	SYT17	TAM_SORL1
2.00527e-100	0.25637	0.547	0.42	5.82812e-96	RUNX2	TAM_SORL1
4.4836e-97	0.26689	0.471	0.347	1.30311e-92	ZNF618	TAM_SORL1
3.15644e-94	0.259072	0.521	0.394	9.17386e-90	CPED1	TAM_SORL1
5.61821e-94	0.25727	0.419	0.293	1.63288e-89	LPAR6	TAM_SORL1
1.48201e-93	0.270929	0.392	0.276	4.30733e-89	ARL5A	TAM_SORL1
2.9755e-90	0.269862	0.38	0.257	8.64798e-86	FAM110B	TAM_SORL1
4.40901e-88	0.321186	0.408	0.281	1.28143e-83	PADI2	TAM_SORL1
1.02036e-77	0.294843	0.487	0.376	2.96556e-73	NCKAP5	TAM_SORL1
5.13082e-72	0.253503	0.402	0.3	1.49122e-67	HERPUD1	TAM_SORL1
8.1735e-38	0.339874	0.381	0.338	2.37555e-33	ANKRD36B	TAM_SORL1
0	1.07278	0.789	0.242	0	CCL4L2	TAM_CCL4
0	1.04693	0.807	0.299	0	IPCEF1	TAM_CCL4
0	0.985115	0.743	0.216	0	CCL4	TAM_CCL4
0	0.932951	0.696	0.209	0	CCL3L1	TAM_CCL4
0	0.909223	0.767	0.253	0	EGR3	TAM_CCL4
0	0.88	0.833	0.358	0	IRAK2	TAM_CCL4
0	0.86762	0.775	0.41	0	SPP1	TAM_CCL4
0	0.85544	0.641	0.222	0	GBP2	TAM_CCL4
0	0.804725	0.397	0.054	0	TNFAIP8L3	TAM_CCL4
0	0.764438	0.883	0.526	0	NR4A3	TAM_CCL4
0	0.742736	0.677	0.257	0	CCL3	TAM_CCL4
0	0.695842	0.714	0.441	0	STK38L	TAM_CCL4
0	0.693805	0.648	0.307	0	SOCS6	TAM_CCL4
0	0.692089	0.814	0.488	0	LPCAT2	TAM_CCL4
0	0.68582	0.57	0.242	0	SCIN	TAM_CCL4
0	0.667418	0.569	0.21	0	HTRA1	TAM_CCL4
0	0.663686	0.607	0.257	0	B3GNT5	TAM_CCL4
0	0.62651	0.587	0.286	0	IL1RAP	TAM_CCL4
0	0.614744	0.846	0.497	0	NR4A1	TAM_CCL4
0	0.603223	0.412	0.161	0	SYNDIG1	TAM_CCL4
0	0.59677	0.516	0.217	0	IL1B	TAM_CCL4
0	0.595288	0.822	0.507	0	OLR1	TAM_CCL4
0	0.593305	0.729	0.453	0	TSC22D2	TAM_CCL4
0	0.582586	0.861	0.519	0	NFKBID	TAM_CCL4
0	0.564913	0.613	0.311	0	KDM6B	TAM_CCL4
0	0.563078	0.922	0.597	0	KCNQ3	TAM_CCL4
0	0.551308	0.63	0.337	0	RHEB	TAM_CCL4
0	0.546304	0.949	0.676	0	CD83	TAM_CCL4
0	0.540207	0.338	0.068	0	CCL2	TAM_CCL4
0	0.534914	0.726	0.461	0	MB21D2	TAM_CCL4
0	0.530779	0.546	0.286	0	PLA2G4A	TAM_CCL4
0	0.524268	0.596	0.335	0	NEDD9	TAM_CCL4
0	0.521286	0.682	0.434	0	CHSY1	TAM_CCL4
0	0.508211	0.362	0.109	0	PANX1	TAM_CCL4
0	0.500352	0.545	0.26	0	IER3	TAM_CCL4
0	0.498852	0.6	0.329	0	VPS37B	TAM_CCL4
0	0.488083	0.48	0.227	0	BIN1	TAM_CCL4
0	0.485097	0.451	0.172	0	EGR2	TAM_CCL4
0	0.475422	0.366	0.129	0	MIR222HG	TAM_CCL4
0	0.466316	0.727	0.508	0	TGFBR1	TAM_CCL4
0	0.461253	0.797	0.545	0	RASGEF1B	TAM_CCL4
0	0.453781	0.791	0.606	0	IKZF1	TAM_CCL4
0	0.453614	0.791	0.567	0	LHFPL2	TAM_CCL4
0	0.446309	0.767	0.555	0	BCL2	TAM_CCL4
0	0.444747	0.787	0.6	0	CD86	TAM_CCL4
0	0.443874	0.731	0.501	0	RASA3	TAM_CCL4
0	0.443621	0.834	0.636	0	PEAK1	TAM_CCL4
0	0.439253	0.806	0.627	0	SLC4A7	TAM_CCL4
0	0.429974	0.924	0.754	0	JAZF1	TAM_CCL4
0	0.419936	0.808	0.618	0	SPRED1	TAM_CCL4
0	0.403924	0.852	0.665	0	SRGAP2	TAM_CCL4
0	0.335887	0.93	0.828	0	RUNX1	TAM_CCL4
0	0.32221	0.921	0.784	0	MEF2C	TAM_CCL4
0	0.291713	0.932	0.824	0	LYN	TAM_CCL4
0	0.251252	0.993	0.932	0	DOCK4	TAM_CCL4
6.80011e-305	0.433852	0.411	0.178	1.97638e-300	CD276	TAM_CCL4
1.15741e-299	0.534861	0.472	0.217	3.3639e-295	CCDC26	TAM_CCL4
1.66564e-295	0.426488	0.647	0.415	4.841e-291	SRGAP2C	TAM_CCL4
2.07185e-295	0.446974	0.651	0.437	6.02164e-291	ABL2	TAM_CCL4
1.16749e-294	0.482638	0.576	0.343	3.39319e-290	NCK2	TAM_CCL4
2.01859e-291	0.431474	0.7	0.48	5.86683e-287	SNX8	TAM_CCL4
6.70349e-291	0.494986	0.595	0.353	1.9483e-286	MRC2	TAM_CCL4
1.78187e-286	0.384228	0.29	0.095	5.17882e-282	PDPN	TAM_CCL4
2.65423e-285	0.425284	0.682	0.395	7.71427e-281	RYR1	TAM_CCL4
1.23164e-284	0.412269	0.748	0.572	3.57963e-280	SNX9	TAM_CCL4
1.04479e-281	0.410721	0.733	0.535	3.03658e-277	ARID5B	TAM_CCL4
1.58877e-276	0.295889	0.875	0.745	4.6176e-272	CAPZB	TAM_CCL4
1.56842e-271	0.394874	0.777	0.651	4.55846e-267	NFAT5	TAM_CCL4
9.72549e-264	0.33127	0.282	0.095	2.82662e-259	OTUD1	TAM_CCL4
1.6551e-262	0.396587	0.81	0.577	4.81037e-258	NR4A2	TAM_CCL4
5.34025e-261	0.494879	0.608	0.404	1.55209e-256	PLEK	TAM_CCL4
1.2423e-260	0.518317	0.409	0.199	3.61061e-256	PLAU	TAM_CCL4
5.55741e-258	0.460693	0.485	0.247	1.61521e-253	SDK1	TAM_CCL4
3.54889e-256	0.374922	0.777	0.596	1.03145e-251	ELL2	TAM_CCL4
9.94794e-244	0.354422	0.737	0.567	2.89127e-239	GLS	TAM_CCL4
6.21069e-243	0.386195	0.6	0.378	1.80508e-238	ETF1	TAM_CCL4
9.3762e-243	0.278791	0.893	0.788	2.7251e-238	RAB31	TAM_CCL4
6.37654e-239	0.496823	0.38	0.173	1.85328e-234	FCGBP	TAM_CCL4
1.90696e-235	0.455215	0.429	0.225	5.54238e-231	EIF4E	TAM_CCL4
2.84775e-235	0.387229	0.387	0.182	8.27671e-231	MAP2K3	TAM_CCL4
7.38989e-235	0.488455	0.669	0.501	2.1478e-230	ANKH	TAM_CCL4
7.03801e-232	0.374074	0.658	0.452	2.04553e-227	SRGAP2B	TAM_CCL4
5.55849e-227	0.41129	0.451	0.247	1.61552e-222	EHD4	TAM_CCL4
9.87196e-221	0.413884	0.459	0.255	2.86919e-216	ARID5A	TAM_CCL4
6.47565e-220	0.30733	0.933	0.765	1.88208e-215	ARHGAP24	TAM_CCL4
1.49982e-218	0.391602	0.784	0.492	4.35908e-214	C3	TAM_CCL4
3.03057e-218	0.294474	0.276	0.102	8.80804e-214	FCGR1A	TAM_CCL4
8.09616e-218	0.294036	0.875	0.739	2.35307e-213	ST6GAL1	TAM_CCL4
1.52725e-213	0.418298	0.522	0.325	4.43881e-209	RASGRP3	TAM_CCL4
7.52875e-213	0.308346	0.811	0.64	2.18816e-208	SGK1	TAM_CCL4
9.72053e-209	0.384763	0.576	0.36	2.82518e-204	RILPL2	TAM_CCL4
1.07731e-208	0.366099	0.555	0.319	3.13108e-204	EGR1	TAM_CCL4
1.36438e-208	0.357152	0.756	0.542	3.96545e-204	SH3RF3	TAM_CCL4
2.25726e-208	0.405189	0.546	0.351	6.56049e-204	PRKCH	TAM_CCL4
7.34959e-208	0.304716	0.858	0.69	2.13609e-203	EPB41L2	TAM_CCL4
8.0922e-206	0.364249	0.683	0.515	2.35192e-201	RIN2	TAM_CCL4
2.61995e-204	0.445652	0.568	0.352	7.61461e-200	NCKAP5	TAM_CCL4
1.87877e-201	0.338123	0.332	0.15	5.46044e-197	FAM53C	TAM_CCL4
2.32908e-197	0.37925	0.515	0.292	6.76925e-193	LINC02798	TAM_CCL4
8.09544e-197	0.383548	0.385	0.198	2.35286e-192	CXorf21	TAM_CCL4
2.22919e-196	0.262034	0.801	0.691	6.47892e-192	FBXO11	TAM_CCL4
4.51878e-196	0.310489	0.768	0.581	1.31334e-191	FMNL3	TAM_CCL4
1.62386e-194	0.31984	0.733	0.582	4.71958e-190	REL	TAM_CCL4
2.19625e-192	0.304583	0.816	0.67	6.38318e-188	PRKCA	TAM_CCL4
8.7543e-192	0.405361	0.515	0.339	2.54435e-187	SPTLC2	TAM_CCL4
6.25904e-189	0.31941	0.705	0.532	1.81913e-184	SKIL	TAM_CCL4
1.98585e-188	0.435956	0.347	0.169	5.77166e-184	ST6GALNAC3	TAM_CCL4
2.89694e-187	0.349704	0.363	0.177	8.41965e-183	GAREM1	TAM_CCL4
1.96815e-185	0.338813	0.658	0.483	5.72022e-181	RAPH1	TAM_CCL4
3.08991e-178	0.437576	0.298	0.136	8.98052e-174	NAV3	TAM_CCL4
3.693e-178	0.329847	0.59	0.408	1.07333e-173	TPM3	TAM_CCL4
1.4841e-177	0.335763	0.334	0.16	4.3134e-173	AC079015.1	TAM_CCL4
1.26618e-174	0.264592	0.254	0.101	3.68001e-170	FCGR1B	TAM_CCL4
2.94007e-174	0.275564	0.81	0.674	8.54501e-170	LIMS1	TAM_CCL4
3.78657e-173	0.362996	0.521	0.349	1.10053e-168	ATP6V0E1	TAM_CCL4
4.2763e-170	0.321878	0.744	0.552	1.24286e-165	ATP1B3	TAM_CCL4
4.4722e-168	0.350385	0.255	0.105	1.2998e-163	RASGEF1C	TAM_CCL4
2.1366e-165	0.259235	0.825	0.686	6.20982e-161	GNA13	TAM_CCL4
1.1736e-161	0.321799	0.682	0.519	3.41096e-157	ADGRE2	TAM_CCL4
2.36495e-160	0.313514	0.329	0.166	6.87348e-156	TATDN2	TAM_CCL4
5.6049e-159	0.315949	0.26	0.113	1.62901e-154	IL1RN	TAM_CCL4
1.25556e-158	0.324804	0.531	0.36	3.64917e-154	RANBP9	TAM_CCL4
5.263e-158	0.358422	0.503	0.326	1.52964e-153	USP53	TAM_CCL4
5.09935e-157	0.305478	0.613	0.44	1.48208e-152	MKNK1	TAM_CCL4
4.08877e-156	0.311345	0.698	0.511	1.18836e-151	HIVEP3	TAM_CCL4
1.19529e-155	0.300319	0.696	0.556	3.47398e-151	NRIP1	TAM_CCL4
1.68302e-152	0.322002	0.462	0.286	4.89154e-148	MAPKAPK2	TAM_CCL4
3.06278e-152	0.290282	0.72	0.544	8.90168e-148	TTYH3	TAM_CCL4
1.15705e-151	0.329684	0.544	0.375	3.36285e-147	MSN	TAM_CCL4
5.21706e-151	0.297865	0.29	0.139	1.51629e-146	BHLHE41	TAM_CCL4
8.3917e-151	0.308694	0.551	0.365	2.43896e-146	RGS10	TAM_CCL4
5.13447e-149	0.306993	0.645	0.501	1.49228e-144	ITGAV	TAM_CCL4
6.74808e-149	0.326666	0.424	0.249	1.96126e-144	SERPINB9	TAM_CCL4
3.43945e-148	0.317187	0.567	0.383	9.99641e-144	ABCC4	TAM_CCL4
2.85373e-145	0.332371	0.536	0.349	8.29408e-141	44988	TAM_CCL4
3.45682e-145	0.306547	0.623	0.474	1.00469e-140	ARHGEF7	TAM_CCL4
6.72286e-145	0.319213	0.506	0.33	1.95393e-140	ETS2	TAM_CCL4
9.90898e-145	0.301892	0.539	0.352	2.87995e-140	CHD7	TAM_CCL4
1.15957e-143	0.257621	0.717	0.58	3.37019e-139	ARPC2	TAM_CCL4
9.1984e-143	0.293009	0.769	0.552	2.67342e-138	PALD1	TAM_CCL4
2.57134e-140	0.29044	0.704	0.512	7.47335e-136	GNG7	TAM_CCL4
7.48818e-140	0.356942	0.405	0.248	2.17636e-135	RTTN	TAM_CCL4
7.58928e-139	0.280758	0.647	0.513	2.20575e-134	FBXW11	TAM_CCL4
3.33324e-138	0.277055	0.762	0.591	9.68772e-134	TPM4	TAM_CCL4
4.2252e-138	0.259669	0.275	0.127	1.22801e-133	MCF2L	TAM_CCL4
9.73693e-138	0.291626	0.603	0.454	2.82994e-133	ADAM17	TAM_CCL4
2.38054e-137	0.317792	0.57	0.422	6.91881e-133	CPEB4	TAM_CCL4
1.05265e-136	0.341928	0.526	0.368	3.05943e-132	COTL1	TAM_CCL4
5.11028e-136	0.263101	0.681	0.557	1.48525e-131	UBE2W	TAM_CCL4
2.11436e-132	0.340993	0.459	0.302	6.14518e-128	GLCCI1	TAM_CCL4
6.80952e-132	0.282373	0.605	0.456	1.97912e-127	ADAM9	TAM_CCL4
9.80985e-129	0.298794	0.482	0.319	2.85114e-124	RASSF5	TAM_CCL4
1.43865e-126	0.291215	0.553	0.405	4.18131e-122	TUT7	TAM_CCL4
2.9641e-124	0.251878	0.742	0.628	8.61486e-120	SPAG9	TAM_CCL4
2.38073e-123	0.413228	0.299	0.161	6.91936e-119	AC093895.1	TAM_CCL4
8.87618e-123	0.304105	0.635	0.505	2.57977e-118	DLEU1	TAM_CCL4
1.67657e-122	0.258406	0.686	0.538	4.87278e-118	PIK3AP1	TAM_CCL4
4.87671e-121	0.295598	0.641	0.49	1.41737e-116	GK	TAM_CCL4
2.17013e-120	0.276958	0.319	0.174	6.30726e-116	IFITM10	TAM_CCL4
5.94745e-119	0.32656	0.326	0.183	1.72857e-114	AC100849.1	TAM_CCL4
1.3171e-117	0.27041	0.624	0.459	3.82802e-113	MTHFD1L	TAM_CCL4
1.03837e-116	0.306517	0.443	0.271	3.01792e-112	DSCAM	TAM_CCL4
3.30801e-116	0.310376	0.379	0.236	9.6144e-112	SESN3	TAM_CCL4
2.22308e-114	0.287859	0.45	0.285	6.46116e-110	MIR646HG	TAM_CCL4
1.74756e-113	0.25976	0.682	0.571	5.07912e-109	LCP2	TAM_CCL4
4.4757e-112	0.28877	0.343	0.206	1.30082e-107	STX11	TAM_CCL4
1.69864e-110	0.278166	0.56	0.412	4.93693e-106	TBC1D4	TAM_CCL4
1.56494e-108	0.262931	0.615	0.464	4.54834e-104	FCGR2A	TAM_CCL4
8.49945e-108	0.267267	0.642	0.5	2.47028e-103	NFKB1	TAM_CCL4
1.04122e-106	0.253987	0.672	0.514	3.02621e-102	CREM	TAM_CCL4
7.23196e-106	0.257576	0.37	0.232	2.1019e-101	WDR91	TAM_CCL4
2.7665e-102	0.251688	0.31	0.178	8.04054e-98	SLC25A25	TAM_CCL4
6.8187e-102	0.281268	0.4	0.265	1.98179e-97	LIMK2	TAM_CCL4
1.48388e-101	0.255746	0.677	0.55	4.31276e-97	B4GALT1	TAM_CCL4
3.89928e-100	0.252853	0.283	0.16	1.13329e-95	CYB5B	TAM_CCL4
9.91729e-100	0.250017	0.664	0.514	2.88236e-95	HLA-DPB1	TAM_CCL4
6.21425e-99	0.262706	0.643	0.514	1.80611e-94	SRGAP1	TAM_CCL4
2.19462e-97	0.307214	0.392	0.264	6.37843e-93	PHLPP1	TAM_CCL4
2.44893e-97	0.260658	0.516	0.383	7.11756e-93	RAB8B	TAM_CCL4
1.05254e-96	0.265088	0.617	0.499	3.05909e-92	ARHGAP25	TAM_CCL4
1.54216e-96	0.278458	0.343	0.215	4.48212e-92	PXDC1	TAM_CCL4
2.54849e-95	0.314436	0.433	0.306	7.40694e-91	NFATC1	TAM_CCL4
4.20491e-93	0.300704	0.384	0.262	1.22211e-88	ATP2B4	TAM_CCL4
4.30911e-93	0.294652	0.422	0.277	1.2524e-88	AL163541.1	TAM_CCL4
7.54262e-93	0.274248	0.424	0.288	2.19219e-88	TNFRSF10B	TAM_CCL4
8.03127e-93	0.267313	0.454	0.32	2.33421e-88	HECTD2	TAM_CCL4
3.67822e-90	0.253492	0.327	0.198	1.06904e-85	TMEM156	TAM_CCL4
1.97338e-89	0.252433	0.384	0.248	5.73543e-85	SMAD3	TAM_CCL4
2.04545e-82	0.26354	0.555	0.435	5.9449e-78	NIBAN1	TAM_CCL4
2.69635e-82	0.254229	0.394	0.269	7.83667e-78	STX4	TAM_CCL4
6.09726e-78	0.25556	0.355	0.241	1.77211e-73	EAF2	TAM_CCL4
1.25355e-77	0.254506	0.452	0.335	3.64333e-73	HIVEP2	TAM_CCL4
1.52154e-71	0.256565	0.472	0.37	4.4222e-67	CDK6	TAM_CCL4
1.49186e-68	0.254114	0.381	0.271	4.33595e-64	JDP2	TAM_CCL4
0	1.07245	0.709	0.12	0	RORA	TAM_RORA
0	0.861698	0.556	0.077	0	PARD3	TAM_RORA
0	0.711326	0.498	0.052	0	ABLIM1	TAM_RORA
0	0.709201	0.49	0.055	0	MAPK10	TAM_RORA
0	0.692918	0.485	0.061	0	SYNE2	TAM_RORA
0	0.582014	0.396	0.041	0	PBX1	TAM_RORA
0	0.573668	0.388	0.04	0	NFIB	TAM_RORA
0	0.529736	0.296	0.023	0	BCL11B	TAM_RORA
0	0.494913	0.364	0.037	0	PTPRK	TAM_RORA
0	0.493637	0.32	0.026	0	NEBL	TAM_RORA
0	0.474543	0.343	0.033	0	CACNA2D1	TAM_RORA
0	0.455635	0.291	0.024	0	FAT3	TAM_RORA
0	0.449076	0.293	0.024	0	STK33	TAM_RORA
0	0.440987	0.291	0.02	0	COBL	TAM_RORA
0	0.409613	0.282	0.021	0	YAP1	TAM_RORA
0	0.404799	0.288	0.018	0	GRIK4	TAM_RORA
0	0.387105	0.285	0.018	0	PLCE1	TAM_RORA
0	0.376459	0.311	0.026	0	NEO1	TAM_RORA
0	0.343378	0.267	0.017	0	KIAA1671	TAM_RORA
1.70773e-297	0.584059	0.407	0.05	4.96333e-293	PDZD2	TAM_RORA
9.4741e-296	0.468671	0.353	0.037	2.75355e-291	NFIX	TAM_RORA
1.58789e-290	0.758313	0.501	0.082	4.61503e-286	MAGI2	TAM_RORA
7.04976e-289	0.593455	0.438	0.06	2.04894e-284	ASTN2	TAM_RORA
2.86525e-288	0.394117	0.261	0.02	8.32756e-284	NLGN4X	TAM_RORA
6.14072e-287	0.593571	0.38	0.046	1.78474e-282	CDH20	TAM_RORA
5.65488e-285	0.609417	0.362	0.042	1.64354e-280	LINC00511	TAM_RORA
4.03179e-282	0.423537	0.262	0.021	1.1718e-277	NTN1	TAM_RORA
3.61014e-281	0.451307	0.271	0.023	1.04925e-276	GLI3	TAM_RORA
2.46044e-278	0.607136	0.417	0.057	7.15103e-274	ATRNL1	TAM_RORA
3.96463e-278	0.470441	0.362	0.042	1.15228e-273	TJP1	TAM_RORA
1.19567e-277	0.600221	0.374	0.046	3.47509e-273	NCAM1	TAM_RORA
1.15437e-273	0.386089	0.32	0.032	3.35505e-269	PTPRS	TAM_RORA
1.27346e-270	0.462399	0.311	0.032	3.70117e-266	TMEM108	TAM_RORA
4.92584e-267	0.440935	0.34	0.038	1.43165e-262	SH3D19	TAM_RORA
9.46529e-265	0.394663	0.251	0.021	2.75099e-260	GRIA1	TAM_RORA
2.77995e-264	0.471708	0.34	0.039	8.07965e-260	ANKS1B	TAM_RORA
1.50505e-262	0.593899	0.414	0.06	4.37427e-258	KANK1	TAM_RORA
3.80342e-260	0.531863	0.377	0.049	1.10543e-255	SCD5	TAM_RORA
5.03806e-260	0.820215	0.473	0.082	1.46426e-255	KIAA1217	TAM_RORA
8.21231e-253	0.799477	0.425	0.067	2.38683e-248	TSHZ2	TAM_RORA
6.1806e-252	0.423421	0.329	0.038	1.79633e-247	TRIM2	TAM_RORA
1.97294e-251	0.315374	0.271	0.025	5.73416e-247	NCKAP1	TAM_RORA
8.58248e-251	0.385047	0.288	0.029	2.49441e-246	PPP1R9A	TAM_RORA
1.32823e-248	0.338951	0.269	0.025	3.86037e-244	APBA2	TAM_RORA
4.79002e-248	0.343061	0.259	0.024	1.39217e-243	CALD1	TAM_RORA
1.77818e-247	0.401246	0.264	0.025	5.1681e-243	FBXL7	TAM_RORA
5.35883e-242	0.504533	0.33	0.04	1.55749e-237	PRKD1	TAM_RORA
1.12145e-241	0.543829	0.346	0.045	3.25939e-237	GRIA4	TAM_RORA
1.15214e-241	0.619328	0.391	0.058	3.34857e-237	GPC6	TAM_RORA
2.14485e-241	0.426766	0.333	0.04	6.23378e-237	TEAD1	TAM_RORA
5.26906e-239	0.463159	0.341	0.043	1.5314e-234	TSPAN5	TAM_RORA
4.14487e-235	0.308826	0.251	0.023	1.20467e-230	FERMT2	TAM_RORA
3.69033e-233	0.494884	0.283	0.031	1.07256e-228	FGFR2	TAM_RORA
1.14447e-232	0.375945	0.266	0.027	3.32629e-228	TMEM178B	TAM_RORA
6.01447e-229	0.501515	0.411	0.064	1.74805e-224	SPTBN1	TAM_RORA
1.86062e-228	0.714865	0.615	0.139	5.4077e-224	FYN	TAM_RORA
6.63683e-228	0.41493	0.264	0.027	1.92893e-223	NTRK2	TAM_RORA
2.56028e-224	0.471057	0.312	0.039	7.4412e-220	PCDH7	TAM_RORA
4.27891e-224	0.640719	0.432	0.074	1.24362e-219	KAZN	TAM_RORA
1.4091e-223	0.43972	0.256	0.026	4.0954e-219	ALK	TAM_RORA
1.4113e-218	0.559618	0.427	0.073	4.10181e-214	MAP2	TAM_RORA
1.01872e-214	0.460002	0.319	0.042	2.9608e-210	WWTR1	TAM_RORA
7.32005e-214	0.673963	0.404	0.07	2.1275e-209	NTM	TAM_RORA
2.20501e-212	0.775382	0.483	0.103	6.40864e-208	ADGRL3	TAM_RORA
1.38112e-210	0.701121	0.411	0.074	4.01408e-206	SORBS1	TAM_RORA
6.85003e-210	0.652074	0.411	0.073	1.99089e-205	NOVA1	TAM_RORA
1.14772e-208	0.423475	0.251	0.027	3.33573e-204	EGFR	TAM_RORA
2.10529e-202	0.57296	0.412	0.073	6.11881e-198	PTPRG	TAM_RORA
2.9406e-201	0.516028	0.3	0.04	8.54655e-197	GPM6A	TAM_RORA
2.38141e-199	0.693322	0.407	0.076	6.92134e-195	PPP2R2B	TAM_RORA
2.41733e-199	0.521602	0.438	0.082	7.02572e-195	RBFOX2	TAM_RORA
5.10264e-194	0.536601	0.32	0.048	1.48303e-189	AC092691.1	TAM_RORA
4.4965e-191	0.405054	0.287	0.038	1.30686e-186	CHL1	TAM_RORA
1.59115e-190	0.358928	0.256	0.03	4.62452e-186	MEG8	TAM_RORA
2.04909e-190	0.356974	0.266	0.032	5.95549e-186	MIR100HG	TAM_RORA
5.54915e-188	0.719652	0.411	0.083	1.6128e-183	CTNND2	TAM_RORA
7.37789e-187	0.770312	0.469	0.108	2.14431e-182	IL1RAPL1	TAM_RORA
4.07812e-186	0.57593	0.38	0.069	1.18526e-181	DLGAP1	TAM_RORA
2.31744e-181	0.351921	0.259	0.032	6.7354e-177	STOX2	TAM_RORA
4.43047e-181	0.509632	0.414	0.078	1.28767e-176	BACH2	TAM_RORA
6.87788e-181	0.505296	0.364	0.063	1.99899e-176	PTPRD	TAM_RORA
1.74416e-180	0.406451	0.295	0.042	5.06923e-176	PLEKHG1	TAM_RORA
8.16676e-178	0.477044	0.301	0.045	2.37359e-173	SGCD	TAM_RORA
5.24786e-177	0.858307	0.564	0.169	1.52524e-172	NLGN1	TAM_RORA
2.9896e-176	0.697402	0.411	0.086	8.68898e-172	FRMD5	TAM_RORA
2.77795e-174	0.481729	0.338	0.056	8.07382e-170	AGBL4	TAM_RORA
1.33356e-173	0.65183	0.378	0.074	3.87586e-169	DPP6	TAM_RORA
1.58017e-173	0.513818	0.38	0.07	4.59262e-169	CACNB2	TAM_RORA
4.10863e-170	0.609134	0.502	0.123	1.19413e-165	TNIK	TAM_RORA
1.52588e-169	0.407469	0.256	0.034	4.43482e-165	LHFPL6	TAM_RORA
7.58516e-169	0.566688	0.353	0.065	2.20455e-164	LUZP2	TAM_RORA
8.50424e-169	0.709811	0.412	0.091	2.47167e-164	NCAM2	TAM_RORA
1.43468e-166	0.357238	0.275	0.039	4.16975e-162	EVA1C	TAM_RORA
3.86635e-166	0.72151	0.622	0.192	1.12371e-161	AGAP1	TAM_RORA
4.39082e-165	0.542937	0.362	0.069	1.27615e-160	NRCAM	TAM_RORA
1.57854e-163	0.43274	0.259	0.036	4.58786e-159	TNFRSF19	TAM_RORA
6.21258e-159	0.487628	0.38	0.076	1.80562e-154	PATJ	TAM_RORA
8.76128e-158	0.376835	0.258	0.037	2.54638e-153	ZFPM2	TAM_RORA
5.97879e-157	0.626124	0.366	0.075	1.73767e-152	CTNNA2	TAM_RORA
2.71058e-156	0.376613	0.287	0.045	7.87803e-152	CNKSR3	TAM_RORA
3.94975e-156	0.635855	0.382	0.083	1.14796e-151	KCND2	TAM_RORA
4.04531e-156	0.614659	0.361	0.074	1.17573e-151	MDGA2	TAM_RORA
3.86966e-154	0.503179	0.322	0.058	1.12468e-149	NRXN3	TAM_RORA
3.96452e-154	0.475231	0.369	0.073	1.15225e-149	ZNRF3	TAM_RORA
1.9474e-152	0.532037	0.364	0.073	5.65991e-148	SOX2-OT	TAM_RORA
4.91478e-149	0.413035	0.325	0.059	1.42843e-144	APBB2	TAM_RORA
2.92413e-148	0.552444	0.369	0.078	8.4987e-144	MEG3	TAM_RORA
1.00808e-146	0.383172	0.304	0.053	2.92989e-142	ARHGAP42	TAM_RORA
2.90468e-145	0.84918	0.536	0.181	8.44216e-141	LRP1B	TAM_RORA
3.65347e-145	0.317111	0.271	0.042	1.06184e-140	ASAP2	TAM_RORA
6.08848e-144	0.702781	0.432	0.113	1.76956e-139	PCDH15	TAM_RORA
2.66277e-143	0.428664	0.285	0.049	7.73907e-139	SEMA5A	TAM_RORA
2.39952e-142	0.604244	0.364	0.081	6.97395e-138	SOX6	TAM_RORA
6.76253e-141	0.535205	0.443	0.109	1.96546e-136	PARD3B	TAM_RORA
4.28911e-140	0.452532	0.262	0.043	1.24659e-135	SLC35F1	TAM_RORA
2.3327e-139	0.768901	0.472	0.142	6.77977e-135	ERBB4	TAM_RORA
1.28525e-137	0.342242	0.303	0.055	3.73545e-133	ZNF462	TAM_RORA
3.99461e-137	0.446929	0.274	0.047	1.16099e-132	MMP16	TAM_RORA
8.66898e-137	0.565966	0.398	0.096	2.51955e-132	PTPRZ1	TAM_RORA
2.70502e-134	0.493384	0.277	0.049	7.86186e-130	DPP10	TAM_RORA
3.91115e-134	0.355427	0.312	0.059	1.13674e-129	PTPN13	TAM_RORA
9.39022e-134	0.483539	0.3	0.058	2.72917e-129	CSMD3	TAM_RORA
6.02022e-133	0.812971	0.507	0.173	1.74972e-128	LSAMP	TAM_RORA
1.71706e-132	0.563819	0.285	0.054	4.99045e-128	NRG3	TAM_RORA
1.76836e-132	0.367961	0.259	0.043	5.13957e-128	PREX2	TAM_RORA
1.43834e-131	0.678838	0.395	0.102	4.1804e-127	NRXN1	TAM_RORA
4.98201e-130	0.547677	0.34	0.074	1.44797e-125	RBFOX1	TAM_RORA
8.98874e-130	0.401936	0.272	0.048	2.61249e-125	GRIK2	TAM_RORA
3.00866e-129	0.310827	0.269	0.046	8.74437e-125	OLFM2	TAM_RORA
7.10982e-128	0.420392	0.366	0.081	2.0664e-123	MCC	TAM_RORA
3.7551e-127	0.53255	0.467	0.13	1.09138e-122	EPN2	TAM_RORA
9.78896e-125	0.407398	0.295	0.057	2.84506e-120	TOX	TAM_RORA
2.95267e-124	0.660916	0.436	0.125	8.58165e-120	LRRC4C	TAM_RORA
3.53055e-124	0.671265	0.396	0.11	1.02612e-119	CADM2	TAM_RORA
5.24972e-120	0.290817	0.258	0.045	1.52578e-115	PHLDB1	TAM_RORA
5.45698e-120	0.493581	0.282	0.057	1.58602e-115	FAM155A	TAM_RORA
1.35488e-119	0.531275	0.319	0.071	3.93781e-115	GPC5	TAM_RORA
2.22295e-119	0.403513	0.37	0.087	6.46077e-115	MLLT3	TAM_RORA
1.02473e-118	0.614683	0.585	0.203	2.97827e-114	DLG2	TAM_RORA
1.82013e-118	0.56204	0.452	0.131	5.29002e-114	MAGI1	TAM_RORA
2.28895e-118	0.518773	0.327	0.073	6.65261e-114	ADAMTS17	TAM_RORA
1.43753e-117	0.566675	0.325	0.077	4.17805e-113	LRRTM4	TAM_RORA
5.74053e-117	0.304294	0.291	0.057	1.66843e-112	ZNF704	TAM_RORA
2.52459e-115	0.56904	0.351	0.088	7.33748e-111	CASC15	TAM_RORA
2.33389e-114	0.436803	0.327	0.075	6.7832e-110	DCLK2	TAM_RORA
3.32168e-114	0.615883	0.354	0.092	9.65412e-110	FGF14	TAM_RORA
1.45574e-112	0.325965	0.356	0.083	4.23097e-108	GOLGA8B	TAM_RORA
1.6502e-110	0.489779	0.491	0.152	4.79614e-106	DIP2C	TAM_RORA
4.52133e-110	0.391916	0.254	0.049	1.31408e-105	DCC	TAM_RORA
8.33232e-109	0.301834	0.285	0.058	2.4217e-104	CTDSPL	TAM_RORA
2.40894e-108	0.785983	0.483	0.183	7.00133e-104	PCDH9	TAM_RORA
2.69701e-108	0.351068	0.325	0.075	7.83858e-104	MYO6	TAM_RORA
8.86779e-108	0.57087	0.649	0.268	2.57734e-103	SNHG14	TAM_RORA
3.26123e-105	0.306946	0.267	0.054	9.47844e-101	MAST4	TAM_RORA
1.20785e-104	0.294612	0.306	0.068	3.5105e-100	ADGRA3	TAM_RORA
3.65115e-104	0.601538	0.353	0.097	1.06117e-99	CSMD1	TAM_RORA
4.33143e-104	0.370363	0.293	0.064	1.25889e-99	LMCD1-AS1	TAM_RORA
2.82188e-103	0.432022	0.43	0.126	8.20152e-99	CDC42BPA	TAM_RORA
9.4723e-103	0.714528	0.523	0.209	2.75303e-98	NPAS3	TAM_RORA
2.49363e-102	0.337428	0.366	0.093	7.24749e-98	PPFIBP1	TAM_RORA
6.83881e-101	0.47447	0.452	0.138	1.98763e-96	PLCB1	TAM_RORA
1.34637e-97	0.383409	0.428	0.125	3.91309e-93	TNRC6C	TAM_RORA
1.6241e-94	0.62065	0.789	0.511	4.7203e-90	MIR99AHG	TAM_RORA
1.91179e-94	0.343117	0.338	0.086	5.55642e-90	FRY	TAM_RORA
2.4751e-94	0.377306	0.316	0.079	7.19362e-90	PPP1R13B	TAM_RORA
4.70269e-94	0.422394	0.359	0.1	1.36679e-89	AKAP6	TAM_RORA
2.15183e-92	0.462621	0.469	0.152	6.25407e-88	ROBO1	TAM_RORA
8.18629e-92	0.318883	0.256	0.055	2.37926e-87	NEGR1	TAM_RORA
1.0691e-90	0.391342	0.345	0.093	3.10722e-86	TPST1	TAM_RORA
4.23577e-90	0.289678	0.287	0.067	1.23109e-85	BMERB1	TAM_RORA
4.17424e-87	0.417012	0.491	0.17	1.2132e-82	MICAL3	TAM_RORA
7.38409e-82	0.385314	0.459	0.152	2.14611e-77	TANC1	TAM_RORA
3.48809e-80	0.307811	0.314	0.086	1.01378e-75	DYNC2H1	TAM_RORA
4.87234e-80	0.267001	0.306	0.08	1.4161e-75	GABBR1	TAM_RORA
1.29533e-79	0.282017	0.285	0.072	3.76475e-75	IGF2BP2	TAM_RORA
8.1435e-79	0.416053	0.435	0.151	2.36683e-74	PKP4	TAM_RORA
5.055e-77	0.280113	0.301	0.081	1.46918e-72	FGFR1	TAM_RORA
7.11683e-77	0.541573	0.32	0.101	2.06843e-72	SNTG1	TAM_RORA
3.44418e-76	0.338525	0.403	0.131	1.00102e-71	ADD3	TAM_RORA
3.06435e-75	0.452534	0.573	0.241	8.90623e-71	PTK2	TAM_RORA
8.07917e-75	0.44488	0.369	0.124	2.34813e-70	DMD	TAM_RORA
4.58778e-72	0.266758	0.266	0.069	1.33339e-67	CEP112	TAM_RORA
1.59541e-71	0.253099	0.311	0.087	4.6369e-67	CERS4	TAM_RORA
3.95146e-69	0.391923	0.457	0.173	1.14845e-64	PAM	TAM_RORA
5.05101e-69	0.598567	0.357	0.132	1.46803e-64	LHFPL3	TAM_RORA
1.84276e-67	0.464819	0.749	0.397	5.35581e-63	MSI2	TAM_RORA
8.53583e-67	0.344138	0.433	0.155	2.48085e-62	KLF12	TAM_RORA
3.21457e-65	0.297385	0.29	0.085	9.34282e-61	PDE7B	TAM_RORA
7.89043e-65	0.364105	0.414	0.15	2.29328e-60	DOCK3	TAM_RORA
1.22512e-64	0.271756	0.306	0.091	3.56068e-60	MAGI3	TAM_RORA
1.2935e-64	0.302376	0.288	0.086	3.75942e-60	MAP7	TAM_RORA
2.23584e-63	0.44917	0.419	0.166	6.49823e-59	SOX5	TAM_RORA
2.53416e-63	0.361467	0.451	0.169	7.36529e-59	LARGE1	TAM_RORA
3.47745e-62	0.467249	0.746	0.42	1.01069e-57	PITPNC1	TAM_RORA
2.03682e-61	0.439119	0.539	0.237	5.9198e-57	ANK3	TAM_RORA
1.54726e-60	0.361853	0.44	0.169	4.49695e-56	NLGN4Y	TAM_RORA
8.96188e-60	0.277139	0.338	0.113	2.60468e-55	CASTOR3	TAM_RORA
9.29452e-60	0.409704	0.514	0.224	2.70136e-55	IGF1R	TAM_RORA
3.96483e-57	0.405793	0.591	0.282	1.15234e-52	DOCK1	TAM_RORA
4.85498e-57	0.38943	0.444	0.182	1.41105e-52	TMTC2	TAM_RORA
5.41454e-57	0.347185	0.33	0.114	1.57368e-52	KCNIP1	TAM_RORA
2.14632e-56	0.439531	0.597	0.295	6.23807e-52	NAALADL2	TAM_RORA
8.1885e-56	0.294447	0.337	0.119	2.37991e-51	LINC01138	TAM_RORA
4.35353e-55	0.348733	0.343	0.126	1.26531e-50	DNM3	TAM_RORA
8.12306e-55	0.263228	0.288	0.094	2.36088e-50	USP54	TAM_RORA
1.30344e-54	0.292607	0.279	0.089	3.78832e-50	RBMS3	TAM_RORA
2.31116e-54	0.333642	0.346	0.125	6.71717e-50	DANT2	TAM_RORA
2.81395e-52	0.259791	0.285	0.092	8.17848e-48	SAMD12	TAM_RORA
3.44501e-52	0.285182	0.38	0.142	1.00126e-47	CDC14B	TAM_RORA
3.86758e-52	0.352199	0.351	0.131	1.12407e-47	NXN	TAM_RORA
6.02005e-52	0.362421	0.488	0.215	1.74967e-47	ARHGEF3	TAM_RORA
1.45145e-51	0.35877	0.51	0.227	4.21849e-47	TENM4	TAM_RORA
3.38112e-51	0.424863	0.649	0.364	9.82689e-47	AOPEP	TAM_RORA
6.30098e-51	0.367558	0.573	0.265	1.83132e-46	PDE4D	TAM_RORA
9.59536e-51	0.428163	0.538	0.259	2.78879e-46	ADGRB3	TAM_RORA
1.29275e-50	0.392491	0.588	0.3	3.75726e-46	SYNE1	TAM_RORA
2.75875e-50	0.467143	0.411	0.186	8.01804e-46	GFAP	TAM_RORA
2.94672e-50	0.337428	0.48	0.213	8.56435e-46	ACTN4	TAM_RORA
3.36034e-50	0.40534	0.42	0.18	9.76649e-46	LMNA	TAM_RORA
9.19906e-50	0.274963	0.356	0.135	2.67361e-45	ZHX3	TAM_RORA
1.00173e-49	0.379054	0.586	0.295	2.91143e-45	EHBP1	TAM_RORA
1.07213e-46	0.310258	0.443	0.193	3.11603e-42	APP	TAM_RORA
1.90298e-46	0.310116	0.398	0.168	5.53081e-42	STK17A	TAM_RORA
4.55565e-46	0.256207	0.378	0.151	1.32405e-41	PTPN4	TAM_RORA
1.58778e-45	0.312355	0.372	0.154	4.61471e-41	UBA6-AS1	TAM_RORA
1.96814e-45	0.267542	0.359	0.141	5.7202e-41	WLS	TAM_RORA
3.75877e-44	0.408237	0.473	0.239	1.09245e-39	ANK2	TAM_RORA
5.72345e-44	0.2985	0.38	0.161	1.66346e-39	VCL	TAM_RORA
8.35836e-44	0.398002	0.684	0.424	2.42927e-39	PSD3	TAM_RORA
8.81634e-44	0.335859	0.354	0.145	2.56238e-39	GRID2	TAM_RORA
9.43801e-44	0.331115	0.435	0.192	2.74306e-39	MACROD2	TAM_RORA
1.1113e-43	0.287492	0.459	0.205	3.2299e-39	TMEM14B	TAM_RORA
1.19179e-43	0.271432	0.329	0.127	3.46381e-39	DAB1	TAM_RORA
1.3251e-43	0.365352	0.544	0.272	3.85128e-39	HIP1	TAM_RORA
7.06928e-43	0.326348	0.568	0.289	2.05461e-38	HMGB1	TAM_RORA
8.49056e-42	0.255804	0.317	0.124	2.4677e-37	RPL13	TAM_RORA
9.95109e-42	0.255306	0.301	0.116	2.89219e-37	LIMA1	TAM_RORA
1.27112e-41	0.341639	0.572	0.303	3.6944e-37	KAT2B	TAM_RORA
2.52259e-41	0.335436	0.562	0.291	7.33166e-37	CASK	TAM_RORA
3.65241e-39	0.323299	0.449	0.217	1.06154e-34	GTF2IRD1	TAM_RORA
2.62108e-38	0.266147	0.444	0.206	7.61791e-34	SPTAN1	TAM_RORA
2.24916e-37	0.304141	0.415	0.195	6.53695e-33	PALLD	TAM_RORA
2.54113e-37	0.274356	0.465	0.221	7.38554e-33	C11orf49	TAM_RORA
1.18046e-36	0.258394	0.419	0.193	3.43088e-32	ARHGEF12	TAM_RORA
1.47476e-36	0.274097	0.388	0.168	4.28625e-32	NAV3	TAM_RORA
7.21945e-36	0.253947	0.317	0.13	2.09826e-31	VCAN	TAM_RORA
1.65879e-35	0.321059	0.535	0.287	4.82112e-31	PHLPP1	TAM_RORA
2.93929e-35	0.26495	0.472	0.231	8.54274e-31	ENOSF1	TAM_RORA
5.28758e-35	0.300003	0.417	0.201	1.53678e-30	CCND3	TAM_RORA
8.2798e-35	0.355722	0.63	0.386	2.40644e-30	NFIA	TAM_RORA
5.8895e-34	0.300549	0.523	0.268	1.71172e-29	EXT1	TAM_RORA
1.70739e-33	0.276751	0.404	0.194	4.96237e-29	LDLRAD3	TAM_RORA
2.18892e-33	0.269797	0.488	0.248	6.36189e-29	VGLL4	TAM_RORA
9.37168e-33	0.27677	0.498	0.264	2.72378e-28	ASB3	TAM_RORA
1.70239e-32	0.285307	0.451	0.227	4.94783e-28	SETBP1	TAM_RORA
3.07741e-32	0.284588	0.485	0.251	8.94417e-28	FOXO1	TAM_RORA
7.48155e-32	0.303604	0.528	0.288	2.17444e-27	PLEKHA5	TAM_RORA
1.14892e-31	0.275355	0.501	0.265	3.33922e-27	NBEA	TAM_RORA
5.82548e-30	0.259498	0.519	0.278	1.69312e-25	ACACA	TAM_RORA
6.94135e-30	0.284888	0.604	0.346	2.01743e-25	GPHN	TAM_RORA
9.0203e-30	0.295121	0.607	0.361	2.62166e-25	CAMTA1	TAM_RORA
1.40113e-28	0.265076	0.533	0.293	4.07225e-24	ZHX2	TAM_RORA
1.81991e-28	0.307161	0.668	0.467	5.28939e-24	TNRC6A	TAM_RORA
5.00229e-28	0.288892	0.502	0.281	1.45387e-23	ZEB1	TAM_RORA
2.42289e-27	0.310581	0.683	0.457	7.04188e-23	PDE4B	TAM_RORA
2.81042e-26	0.277935	0.599	0.363	8.16821e-22	KIF13A	TAM_RORA
3.34047e-26	0.257757	0.462	0.255	9.70875e-22	OPHN1	TAM_RORA
1.18675e-25	0.262691	0.432	0.225	3.44918e-21	COLEC12	TAM_RORA
3.91512e-25	0.296457	0.424	0.237	1.13789e-20	GLIS3	TAM_RORA
8.45441e-25	0.280549	0.588	0.369	2.45719e-20	AHCYL2	TAM_RORA
6.71378e-23	0.25114	0.593	0.373	1.95129e-18	REV3L	TAM_RORA
2.94424e-22	0.268692	0.588	0.383	8.55713e-18	BBS9	TAM_RORA
2.25246e-21	0.254328	0.686	0.466	6.54654e-17	AKT3	TAM_RORA
0	1.7351	0.833	0.101	0	VCAN	Mo
0	1.27814	0.719	0.149	0	PID1	Mo
0	0.945089	0.452	0.013	0	FCN1	Mo
0	0.902854	0.527	0.128	0	PLCB1	Mo
0	0.781636	0.389	0.021	0	CD300E	Mo
0	0.753647	0.297	0.021	0	EREG	Mo
0	0.590354	0.289	0.028	0	GLT1D1	Mo
1.81718e-301	0.926931	0.838	0.415	5.28146e-297	MT-CO1	Mo
7.40355e-265	0.840856	0.416	0.093	2.15177e-260	ANPEP	Mo
2.7556e-234	0.674877	0.324	0.06	8.00889e-230	AREG	Mo
2.08375e-232	0.600411	0.284	0.048	6.05622e-228	TIMP1	Mo
1.06877e-226	0.817985	0.686	0.292	3.10627e-222	MT-CO2	Mo
1.34959e-221	0.620921	0.282	0.049	3.92245e-217	NRG1	Mo
4.7265e-215	0.747413	0.558	0.192	1.37371e-210	MT-ND1	Mo
1.86615e-203	0.773234	0.707	0.335	5.42378e-199	MT-CO3	Mo
2.09407e-198	0.752702	0.804	0.49	6.08621e-194	SLC2A3	Mo
5.03143e-194	0.779574	0.743	0.402	1.46234e-189	CD44	Mo
2.52117e-193	0.670282	0.435	0.13	7.32753e-189	NIBAN2	Mo
8.11367e-193	0.663231	0.438	0.125	2.35816e-188	SULF2	Mo
3.15513e-191	0.588233	0.921	0.683	9.17008e-187	NAMPT	Mo
3.73232e-191	0.733054	0.551	0.203	1.08476e-186	MXD1	Mo
6.17622e-190	0.783097	0.503	0.184	1.79506e-185	CD55	Mo
2.73006e-189	0.736977	0.496	0.174	7.93466e-185	TMTC2	Mo
3.91702e-188	0.54228	0.31	0.068	1.13844e-183	AQP9	Mo
6.3024e-185	0.713524	0.57	0.22	1.83173e-180	MT-ND3	Mo
2.28524e-184	0.664434	0.496	0.168	6.64182e-180	MT-ND2	Mo
4.09468e-184	0.73665	0.67	0.314	1.19008e-179	MT-ATP6	Mo
6.10075e-180	0.721017	0.619	0.27	1.77312e-175	MT-ND4	Mo
1.47057e-166	0.5995	0.859	0.622	4.27407e-162	PLAUR	Mo
2.34242e-166	0.695997	0.499	0.195	6.80802e-162	SLC25A37	Mo
1.83245e-164	0.467494	0.269	0.058	5.32584e-160	RARA	Mo
6.88624e-161	0.674788	0.588	0.258	2.00142e-156	MT-CYB	Mo
2.42584e-160	0.632239	0.746	0.43	7.05046e-156	FOSL2	Mo
3.84786e-156	0.687441	0.608	0.288	1.11834e-151	RGS2	Mo
1.2215e-155	0.667346	0.75	0.461	3.55016e-151	SLC43A2	Mo
2.40897e-155	0.512949	0.863	0.691	7.00142e-151	JARID2	Mo
5.50574e-154	0.573857	0.82	0.538	1.60019e-149	SLC11A1	Mo
2.70971e-152	0.524729	0.314	0.083	7.87551e-148	FRY	Mo
2.03661e-150	0.654957	0.679	0.388	5.91921e-146	AC009093.2	Mo
5.49506e-150	0.705046	0.687	0.386	1.59708e-145	TGFBI	Mo
1.85594e-149	0.30112	0.959	0.866	5.3941e-145	DPYD	Mo
9.93927e-148	0.634968	0.475	0.187	2.88875e-143	LDLRAD3	Mo
2.40438e-146	0.606023	0.734	0.457	6.9881e-142	PRKCB	Mo
1.94304e-144	0.567829	0.387	0.128	5.64727e-140	FGR	Mo
3.87617e-138	0.598977	0.581	0.289	1.12657e-133	RXRA	Mo
1.17419e-132	0.441112	0.873	0.697	3.41266e-128	TNFRSF1B	Mo
2.34615e-130	0.552126	0.284	0.077	6.81885e-126	RIPOR2	Mo
1.06105e-129	0.49408	0.276	0.074	3.08384e-125	AL034397.3	Mo
3.9164e-129	0.52238	0.376	0.126	1.13826e-124	MT-ND5	Mo
5.50616e-129	0.457014	0.278	0.073	1.60031e-124	VDR	Mo
1.23993e-127	0.564942	0.372	0.13	3.60373e-123	FLNA	Mo
2.71267e-125	0.56218	0.392	0.141	7.88409e-121	FYN	Mo
1.26909e-115	0.558893	0.553	0.274	3.68847e-111	IQSEC1	Mo
2.29809e-115	0.475839	0.768	0.544	6.67916e-111	FTH1	Mo
3.21682e-111	0.428883	0.835	0.659	9.34938e-107	AOAH	Mo
1.14147e-110	0.459753	0.311	0.099	3.31757e-106	LINC00937	Mo
3.15061e-109	0.551609	0.614	0.339	9.15693e-105	EMILIN2	Mo
4.97848e-107	0.527648	0.397	0.163	1.44694e-102	TMEM170B	Mo
7.19389e-106	0.525681	0.432	0.189	2.09083e-101	DIAPH1	Mo
1.86559e-105	0.428419	0.834	0.685	5.42216e-101	FNDC3B	Mo
1.47559e-103	0.507907	0.717	0.515	4.28865e-99	KYNU	Mo
3.22538e-103	0.281419	0.921	0.844	9.37423e-99	CUX1	Mo
6.28268e-102	0.532537	0.584	0.331	1.826e-97	SLCO3A1	Mo
1.95047e-101	0.47732	0.742	0.593	5.66884e-97	ATP2B1	Mo
3.90731e-100	0.381224	0.261	0.078	1.13562e-95	GABBR1	Mo
3.97676e-96	0.564312	0.455	0.218	1.1558e-91	VEGFA	Mo
8.40049e-96	0.449279	0.737	0.577	2.44152e-91	GPCPD1	Mo
3.11953e-95	0.436951	0.305	0.105	9.06661e-91	JAML	Mo
1.32212e-93	0.393245	0.861	0.706	3.84262e-89	SIPA1L1	Mo
3.73212e-92	0.377144	0.807	0.643	1.0847e-87	PTPRE	Mo
6.50557e-92	0.43308	0.339	0.13	1.89078e-87	TREM1	Mo
1.352e-91	0.504428	0.538	0.292	3.92944e-87	STK17B	Mo
5.24315e-88	0.253592	0.909	0.841	1.52387e-83	ARHGAP26	Mo
1.42019e-87	0.478499	0.535	0.298	4.12765e-83	DGKD	Mo
1.98714e-87	0.421241	0.282	0.098	5.77541e-83	CLMN	Mo
1.45024e-86	0.25233	0.917	0.854	4.21498e-82	CMIP	Mo
1.374e-85	0.500031	0.442	0.21	3.99338e-81	SH3BP5	Mo
4.02539e-85	0.498927	0.493	0.262	1.16994e-80	IFI30	Mo
4.68147e-82	0.445956	0.326	0.128	1.36062e-77	P2RY8	Mo
1.12229e-81	0.491416	0.405	0.193	3.26181e-77	CYTIP	Mo
1.45595e-81	0.464795	0.418	0.201	4.23156e-77	NCF2	Mo
2.14427e-80	0.468492	0.667	0.485	6.2321e-76	ATP13A3	Mo
1.58504e-79	0.451566	0.367	0.164	4.60676e-75	LINC01619	Mo
5.82614e-79	0.287114	0.914	0.81	1.69331e-74	SRGN	Mo
1.02312e-77	0.476766	0.414	0.201	2.9736e-73	S100Z	Mo
1.41293e-77	0.424791	0.323	0.134	4.10653e-73	LILRB2	Mo
7.76012e-76	0.45401	0.581	0.388	2.2554e-71	CSF3R	Mo
4.13114e-75	0.382097	0.727	0.551	1.20068e-70	TYMP	Mo
2.4859e-74	0.397008	0.26	0.096	7.22503e-70	GK5	Mo
5.18715e-74	0.485588	0.544	0.324	1.50759e-69	HBEGF	Mo
4.80751e-73	0.446407	0.355	0.157	1.39726e-68	CLEC5A	Mo
2.69729e-72	0.435289	0.302	0.121	7.83942e-68	LUCAT1	Mo
1.59232e-68	0.445393	0.535	0.347	4.62793e-64	FBXL5	Mo
2.24216e-64	0.305118	0.786	0.673	6.51663e-60	SIK3	Mo
2.41208e-62	0.433244	0.327	0.156	7.01047e-58	MEGF9	Mo
4.07675e-62	0.295858	0.792	0.712	1.18487e-57	NUMB	Mo
3.13064e-61	0.426536	0.394	0.208	9.0989e-57	INPP5A	Mo
5.40714e-60	0.408158	0.421	0.231	1.57153e-55	PRAM1	Mo
1.20085e-59	0.396484	0.37	0.188	3.49016e-55	MICAL2	Mo
6.79078e-59	0.439039	0.311	0.14	1.97367e-54	GPAT3	Mo
2.47497e-56	0.390596	0.576	0.409	7.19325e-52	HDAC4	Mo
7.21452e-56	0.356128	0.257	0.11	2.09683e-51	MAP3K20	Mo
7.3007e-56	0.394846	0.554	0.371	2.12187e-51	KCNQ1	Mo
9.3325e-56	0.399058	0.32	0.156	2.7124e-51	ANTXR2	Mo
1.62319e-55	0.377313	0.383	0.206	4.71764e-51	BTG1	Mo
8.79314e-55	0.374336	0.634	0.526	2.55564e-50	LYST	Mo
3.64529e-53	0.381098	0.277	0.126	1.05947e-48	UPP1	Mo
3.14291e-52	0.390285	0.573	0.433	9.13455e-48	MAP2K1	Mo
3.36496e-51	0.337254	0.696	0.581	9.77993e-47	RABGEF1	Mo
7.75857e-51	0.412362	0.445	0.267	2.25495e-46	EXT1	Mo
4.20259e-50	0.397211	0.424	0.251	1.22144e-45	TBL1X	Mo
4.55702e-50	0.402564	0.325	0.167	1.32445e-45	POR	Mo
5.6502e-50	0.362139	0.622	0.495	1.64217e-45	IVNS1ABP	Mo
1.21361e-49	0.369966	0.507	0.341	3.52724e-45	TOM1	Mo
3.29019e-49	0.387314	0.406	0.24	9.56261e-45	ZDHHC20	Mo
1.58137e-48	0.368487	0.42	0.24	4.59608e-44	CREB5	Mo
2.36778e-46	0.31698	0.646	0.51	6.88173e-42	DOCK5	Mo
6.56659e-46	0.386883	0.451	0.285	1.90851e-41	PVT1	Mo
1.70198e-44	0.371472	0.464	0.313	4.94663e-40	HIPK2	Mo
3.7076e-44	0.394523	0.46	0.299	1.07758e-39	MOB3B	Mo
1.02032e-43	0.35249	0.319	0.173	2.96547e-39	B3GNTL1	Mo
1.84283e-43	0.311021	0.641	0.543	5.356e-39	CHD1	Mo
3.79249e-43	0.323758	0.624	0.481	1.10225e-38	ZMIZ1	Mo
1.75624e-42	0.389971	0.455	0.305	5.10435e-38	RAP1GAP2	Mo
3.23514e-42	0.387722	0.446	0.308	9.4026e-38	NDEL1	Mo
1.36334e-41	0.351595	0.427	0.284	3.9624e-37	C9orf72	Mo
2.10078e-41	0.300351	0.693	0.609	6.10571e-37	FNDC3A	Mo
3.19384e-41	0.346077	0.701	0.591	9.28258e-37	ATP1B3	Mo
2.98997e-40	0.336276	0.509	0.363	8.69004e-36	KIF13A	Mo
4.86319e-40	0.337953	0.331	0.186	1.41344e-35	SNX10	Mo
7.35974e-40	0.261234	0.699	0.621	2.13904e-35	TET2	Mo
8.01756e-40	0.265817	0.724	0.625	2.33022e-35	FOS	Mo
6.44381e-39	0.331304	0.582	0.454	1.87283e-34	C5AR1	Mo
6.71536e-39	0.33712	0.526	0.39	1.95175e-34	AGO2	Mo
8.26641e-39	0.359612	0.429	0.294	2.40255e-34	KCTD20	Mo
1.81503e-38	0.321231	0.526	0.414	5.2752e-34	USP3	Mo
1.71856e-37	0.336123	0.346	0.204	4.99483e-33	TMEM131L	Mo
3.4948e-37	0.337034	0.392	0.248	1.01573e-32	AC008105.3	Mo
1.52026e-36	0.364952	0.365	0.227	4.41847e-32	PDE4A	Mo
2.91128e-36	0.304712	0.27	0.142	8.46134e-32	GLIPR2	Mo
3.93324e-35	0.311926	0.505	0.378	1.14316e-30	PTK2B	Mo
2.67974e-34	0.314284	0.307	0.174	7.78839e-30	ACTN1	Mo
3.7749e-34	0.322683	0.34	0.211	1.09714e-29	RPS9	Mo
8.28509e-34	0.366327	0.413	0.276	2.40798e-29	EZR	Mo
2.03396e-33	0.296176	0.576	0.469	5.91149e-29	UBE2R2	Mo
9.81965e-33	0.315149	0.326	0.199	2.85398e-28	PXK	Mo
1.64043e-32	0.342882	0.408	0.285	4.76774e-28	LRRK2	Mo
4.58762e-32	0.294979	0.572	0.472	1.33335e-27	HCK	Mo
6.35577e-32	0.288289	0.604	0.487	1.84724e-27	ADAMTSL4-AS1	Mo
1.80692e-31	0.324758	0.525	0.404	5.25162e-27	ESYT2	Mo
2.49096e-31	0.272907	0.648	0.571	7.23972e-27	SAMSN1	Mo
6.56513e-31	0.326953	0.298	0.179	1.90809e-26	GABARAPL1	Mo
7.36158e-31	0.310821	0.32	0.194	2.13957e-26	SEMA4D	Mo
3.77675e-30	0.28261	0.321	0.19	1.09768e-25	PSTPIP2	Mo
4.22111e-30	0.319529	0.455	0.34	1.22682e-25	FAM49A	Mo
4.47882e-30	0.299012	0.482	0.365	1.30172e-25	KDM7A	Mo
6.84918e-30	0.302874	0.487	0.358	1.99065e-25	SEPTIN9	Mo
1.97418e-29	0.285404	0.622	0.52	5.73775e-25	GK	Mo
1.76495e-28	0.319132	0.294	0.172	5.12964e-24	NDRG1	Mo
2.50886e-28	0.291369	0.328	0.203	7.29174e-24	NFIL3	Mo
3.40938e-27	0.268804	0.549	0.447	9.90903e-23	MYH9	Mo
3.68196e-27	0.280961	0.454	0.322	1.07013e-22	PRKCE	Mo
5.09023e-27	0.274392	0.509	0.414	1.47942e-22	AGTPBP1	Mo
1.13084e-26	0.270221	0.318	0.199	3.28668e-22	SCO2	Mo
2.03573e-26	0.287665	0.276	0.163	5.91664e-22	SASH1	Mo
4.68683e-26	0.291785	0.514	0.409	1.36218e-21	CHST15	Mo
8.06405e-26	0.335975	0.388	0.269	2.34374e-21	SLC7A5	Mo
3.12999e-25	0.266502	0.27	0.161	9.09699e-21	PCSK5	Mo
8.88134e-25	0.25462	0.557	0.476	2.58127e-20	DENND5A	Mo
1.3904e-24	0.26247	0.528	0.449	4.04106e-20	IRAK3	Mo
1.46827e-24	0.31029	0.35	0.247	4.26738e-20	CPPED1	Mo
2.35542e-24	0.288516	0.299	0.192	6.8458e-20	RNF24	Mo
3.48741e-24	0.282239	0.394	0.288	1.01358e-19	SLA	Mo
1.01781e-23	0.270433	0.321	0.213	2.95816e-19	RAB27A	Mo
4.24359e-23	0.271454	0.371	0.26	1.23336e-18	SSBP3	Mo
5.0803e-23	0.275281	0.489	0.396	1.47654e-18	PPP1CB	Mo
7.5453e-23	0.284847	0.351	0.241	2.19297e-18	VAV2	Mo
8.38136e-23	0.268493	0.405	0.303	2.43596e-18	OXSR1	Mo
1.28905e-22	0.275338	0.318	0.212	3.74648e-18	NFAM1	Mo
5.75591e-22	0.273106	0.269	0.169	1.6729e-17	CYTOR	Mo
2.36094e-20	0.254197	0.44	0.329	6.86182e-16	XYLT1	Mo
3.62328e-20	0.254322	0.346	0.248	1.05307e-15	SBNO2	Mo
4.60632e-20	0.250596	0.465	0.375	1.33878e-15	DDX60L	Mo
1.58128e-19	0.262934	0.452	0.368	4.59584e-15	MAT2A	Mo
1.83683e-19	0.262407	0.381	0.294	5.33855e-15	STK38	Mo
5.10627e-19	0.26904	0.273	0.183	1.48409e-14	NDUFAF2	Mo
7.33363e-19	0.261143	0.375	0.275	2.13145e-14	HIP1	Mo
1.07695e-18	0.287301	0.401	0.326	3.13005e-14	CTSS	Mo
1.74019e-18	0.272217	0.394	0.282	5.05769e-14	IL1B	Mo
2.18975e-17	0.260801	0.318	0.235	6.3643e-13	TTC19	Mo
2.95082e-17	0.293849	0.311	0.23	8.57626e-13	ACSL3	Mo
1.88851e-16	0.264011	0.461	0.388	5.48877e-12	SERINC5	Mo
2.21898e-16	0.257225	0.392	0.304	6.44925e-12	SYAP1	Mo
0	2.054	0.951	0.017	0	CLNK	cDC1
0	1.63505	0.838	0.02	0	NCALD	cDC1
0	1.51804	0.799	0.026	0	SLC24A4	cDC1
0	1.51552	0.799	0.054	0	NEGR1	cDC1
0	1.51465	0.74	0.016	0	MIR924HG	cDC1
0	1.48179	0.809	0.026	0	FLT3	cDC1
0	1.4541	0.779	0.026	0	GNAO1	cDC1
0	1.39161	0.657	0.016	0	IDO1	cDC1
0	1.37937	0.794	0.058	0	ADAM19	cDC1
0	1.3538	0.77	0.057	0	TOX	cDC1
0	1.17463	0.569	0.011	0	AC099560.1	cDC1
0	1.14995	0.593	0.031	0	SEMA7A	cDC1
0	1.13854	0.583	0.027	0	ENOX1	cDC1
0	1.0903	0.554	0.032	0	CALCRL	cDC1
0	1.06158	0.539	0.006	0	KCND3	cDC1
0	1.02544	0.549	0.012	0	ZNF366	cDC1
0	1.00387	0.578	0.026	0	DAPK2	cDC1
0	0.994184	0.588	0.013	0	BX664727.3	cDC1
0	0.966028	0.544	0.009	0	IDO2	cDC1
0	0.939725	0.515	0.021	0	P2RY14	cDC1
0	0.929508	0.534	0.024	0	SLAMF7	cDC1
0	0.928118	0.475	0.014	0	ROR1	cDC1
0	0.894001	0.495	0.011	0	CLEC9A	cDC1
0	0.809005	0.422	0.01	0	SLCO5A1	cDC1
0	0.769198	0.426	0.006	0	DNASE1L3	cDC1
0	0.76485	0.436	0.012	0	RHEX	cDC1
0	0.74265	0.441	0.02	0	LINC00877	cDC1
0	0.736825	0.412	0.019	0	PARM1	cDC1
0	0.736514	0.422	0.004	0	ASB2	cDC1
0	0.735431	0.417	0.005	0	SNX22	cDC1
0	0.622221	0.358	0.005	0	BTLA	cDC1
0	0.539496	0.275	0.007	0	BCL2L14	cDC1
0	0.496678	0.275	0.005	0	EHF	cDC1
0	0.488334	0.289	0.005	0	ANKRD20A1	cDC1
9.79598e-296	0.548269	0.304	0.01	2.8471e-291	SH3RF2	cDC1
9.21189e-284	1.01513	0.539	0.038	2.67734e-279	DUSP4	cDC1
1.13914e-267	0.835006	0.49	0.033	3.31079e-263	LINC00299	cDC1
2.08398e-256	0.494957	0.289	0.011	6.05689e-252	CLCN4	cDC1
3.94823e-252	1.94217	0.995	0.206	1.14751e-247	CCSER1	cDC1
9.07451e-252	1.23591	0.789	0.098	2.63742e-247	CBFA2T3	cDC1
3.96253e-246	0.637308	0.407	0.024	1.15167e-241	HSH2D	cDC1
3.04463e-226	0.518714	0.289	0.013	8.84891e-222	GRAP2	cDC1
2.54174e-225	1.31999	0.799	0.116	7.3873e-221	RAB11FIP1	cDC1
1.85987e-224	0.518574	0.333	0.017	5.40552e-220	PAWR	cDC1
4.07432e-212	1.2336	0.858	0.133	1.18416e-207	SULF2	cDC1
1.15901e-211	1.18313	0.539	0.052	3.36855e-207	GPR157	cDC1
2.30451e-211	0.669373	0.397	0.027	6.69783e-207	ECE1	cDC1
1.09939e-203	1.17557	0.637	0.077	3.19527e-199	VDR	cDC1
9.77211e-199	1.05358	0.652	0.081	2.84017e-194	MCOLN2	cDC1
7.04627e-195	1.42791	0.922	0.205	2.04793e-190	IRF8	cDC1
7.83157e-195	0.82918	0.461	0.04	2.27617e-190	EGLN3	cDC1
1.23506e-194	0.881234	0.525	0.053	3.58957e-190	CPNE3	cDC1
3.7932e-194	1.14326	0.74	0.111	1.10246e-189	CD226	cDC1
6.84633e-190	0.448437	0.255	0.012	1.98982e-185	TRABD2A	cDC1
4.16187e-189	0.605645	0.358	0.024	1.20961e-184	CYP2S1	cDC1
2.02243e-179	1.34723	0.956	0.251	5.87798e-175	VAC14	cDC1
8.60517e-177	0.611706	0.343	0.023	2.50101e-172	SCN7A	cDC1
9.93937e-176	1.06325	0.657	0.093	2.88878e-171	SAMD12	cDC1
2.70887e-170	0.413156	0.255	0.013	7.87307e-166	ANKRD20A4	cDC1
7.04801e-170	1.37273	0.902	0.215	2.04843e-165	RAB7B	cDC1
1.09918e-159	0.982373	0.667	0.102	3.19466e-155	DYSF	cDC1
5.11559e-157	0.867547	0.505	0.058	1.48679e-152	ENPP1	cDC1
1.31956e-156	0.584813	0.348	0.027	3.83518e-152	OSBP2	cDC1
3.55612e-145	0.814767	0.426	0.046	1.03355e-140	PREX2	cDC1
7.94128e-145	1.43101	0.995	0.542	2.30805e-140	WDFY4	cDC1
3.84878e-142	0.586672	0.343	0.03	1.11861e-137	NET1	cDC1
1.75805e-139	0.976615	0.598	0.095	5.1096e-135	C1orf21	cDC1
8.34145e-139	1.08801	0.838	0.211	2.42436e-134	NLRC5	cDC1
5.07205e-135	1.18914	0.848	0.245	1.47414e-130	PTK2	cDC1
6.02491e-135	1.13227	0.775	0.175	1.75108e-130	ACTN1	cDC1
6.23419e-131	0.661288	0.397	0.042	1.81191e-126	SH3BP4	cDC1
2.13569e-128	0.457892	0.284	0.022	6.20716e-124	RAB11FIP4	cDC1
[truncated: 623 more rows]
