# Supplementary material for: Multiomics integration-based immunological characterizations of adamantinomatous craniopharyngioma in relation to keratinization
Source: Cell Death Dis. 2024 Jun 21;15(6):439. doi: 10.1038/s41419-024-06840-1 (PMC11192745; doi:10.1038/s41419-024-06840-1)
Supplement: Supplementary file 4 — Table S3 [file 41419_2024_6840_MOESM4_ESM.xlsx]

## Sheet: Sheet1
Table S3. DEGs of each subcluster in epithelial cells.
p_val	avg_log2FC	pct.1	pct.2	p_val_adj	gene	cluster
0	1.14088	0.89	0.378	0	PCDH15	E_C1
0	1.0813	0.725	0.183	0	KCNIP1	E_C1
0	1.0597	0.727	0.217	0	ST8SIA6	E_C1
0	0.921463	0.81	0.359	0	MEG3	E_C1
0	0.913838	0.747	0.29	0	KRT14	E_C1
0	0.888824	0.765	0.326	0	DLX6-AS1	E_C1
0	0.880199	0.681	0.245	0	CUX2	E_C1
0	0.848094	0.768	0.395	0	EPHA7	E_C1
0	0.840316	0.743	0.304	0	SPON1	E_C1
0	0.791575	0.757	0.326	0	EPB41L2	E_C1
0	0.769217	0.747	0.445	0	PBX3	E_C1
0	0.724203	0.813	0.444	0	CNTN4	E_C1
0	0.604904	0.971	0.776	0	BNC2	E_C1
0	0.580303	0.898	0.655	0	FGFR2	E_C1
0	0.419544	0.991	0.914	0	MIR99AHG	E_C1
0	0.419507	0.929	0.804	0	UTRN	E_C1
0	0.355821	0.958	0.858	0	FOXP1	E_C1
0	0.347177	0.953	0.855	0	MAGI1	E_C1
2.08065e-288	0.47538	0.884	0.69	6.04719e-284	GLI3	E_C1
9.395e-288	0.36039	0.942	0.841	2.73056e-283	PLXDC2	E_C1
1.36832e-285	0.668474	0.7	0.347	3.9769e-281	GRIP2	E_C1
5.8348e-283	0.588866	0.783	0.559	1.69583e-278	BCL11A	E_C1
2.50799e-277	0.744652	0.439	0.064	7.28923e-273	VSTM2B	E_C1
3.17082e-277	0.690286	0.538	0.157	9.21567e-273	CTNNAL1	E_C1
4.05555e-276	0.626432	0.755	0.524	1.17871e-271	PDE5A	E_C1
4.97317e-275	0.912791	0.565	0.198	1.4454e-270	CDH20	E_C1
1.90421e-269	0.738642	0.625	0.244	5.5344e-265	MEG8	E_C1
5.74006e-266	0.746706	0.553	0.175	1.66829e-261	THSD7B	E_C1
6.05907e-266	0.584665	0.693	0.366	1.76101e-261	COL18A1	E_C1
6.29873e-256	0.727409	0.59	0.238	1.83066e-251	EDA	E_C1
2.241e-252	0.752002	0.427	0.071	6.51324e-248	AC011474.1	E_C1
1.22104e-245	0.624869	0.722	0.443	3.54882e-241	NR4A1	E_C1
2.28627e-242	0.810681	0.633	0.321	6.6448e-238	IL1RAPL1	E_C1
1.00942e-241	0.712703	0.49	0.127	2.93379e-237	WIF1	E_C1
7.89177e-241	0.658132	0.51	0.143	2.29367e-236	TRABD2B	E_C1
8.87045e-238	0.603065	0.579	0.229	2.57811e-233	COL4A2	E_C1
4.61132e-235	0.702003	0.525	0.153	1.34023e-230	CNTN6	E_C1
6.33887e-233	0.274697	0.919	0.848	1.84233e-228	ADK	E_C1
3.13775e-232	0.615363	0.718	0.488	9.11956e-228	STK17A	E_C1
5.71073e-232	0.658206	0.564	0.223	1.65977e-227	LINC01122	E_C1
1.20243e-231	0.592267	0.692	0.406	3.49473e-227	PLA2R1	E_C1
1.23202e-227	0.367926	0.912	0.821	3.58075e-223	TSHZ2	E_C1
4.97529e-221	0.61358	0.574	0.245	1.44602e-216	FRY	E_C1
5.39646e-218	0.611151	0.718	0.393	1.56843e-213	SULF1	E_C1
1.73925e-216	0.483514	0.916	0.666	5.05495e-212	ADAMTS17	E_C1
6.79671e-210	0.480635	0.769	0.534	1.9754e-205	NFIX	E_C1
1.41219e-202	0.522949	0.762	0.51	4.10438e-198	NRP2	E_C1
2.54711e-199	0.529322	0.627	0.329	7.40292e-195	COL5A1	E_C1
6.24995e-199	0.528786	0.676	0.374	1.81648e-194	AKT3	E_C1
3.7814e-197	0.584685	0.674	0.437	1.09903e-192	FOSB	E_C1
3.47478e-189	0.540257	0.533	0.185	1.00991e-184	MPPED1	E_C1
2.74342e-187	0.624443	0.627	0.314	7.97347e-183	ADGRV1	E_C1
1.70852e-185	0.542007	0.49	0.188	4.96565e-181	ATP2C2	E_C1
2.45478e-183	0.748739	0.574	0.311	7.13459e-179	SYT1	E_C1
1.07448e-182	0.614956	0.576	0.286	3.12287e-178	LINC01250	E_C1
2.1725e-180	0.517866	0.526	0.232	6.31416e-176	TGIF2	E_C1
2.80159e-173	0.539316	0.593	0.297	8.14255e-169	FREM2	E_C1
9.685e-172	0.494126	0.771	0.609	2.81485e-167	TPM4	E_C1
5.52604e-170	0.605962	0.539	0.277	1.60609e-165	EYA1	E_C1
1.80209e-167	0.543876	0.453	0.175	5.23759e-163	HLF	E_C1
2.59771e-165	0.501734	0.653	0.401	7.54999e-161	TNS3	E_C1
4.84902e-164	0.545027	0.379	0.11	1.40932e-159	MKX	E_C1
6.91092e-161	0.446453	0.674	0.461	2.00859e-156	PTPRS	E_C1
1.42026e-160	0.640914	0.542	0.268	4.12784e-156	KCND2	E_C1
2.73962e-154	0.295505	0.873	0.785	7.96243e-150	AHCYL2	E_C1
7.64926e-149	0.473033	0.688	0.427	2.22318e-144	RAI14	E_C1
2.66764e-148	0.419146	0.694	0.527	7.75324e-144	FAM118A	E_C1
3.19183e-146	0.526756	0.562	0.334	9.27674e-142	GPR155	E_C1
7.00277e-145	0.489091	0.727	0.617	2.03528e-140	LMNA	E_C1
3.33987e-142	0.539692	0.475	0.204	9.707e-138	ST6GALNAC5	E_C1
5.66036e-142	0.487375	0.436	0.174	1.64513e-137	PLEKHH2	E_C1
2.62368e-141	0.53808	0.551	0.327	7.62546e-137	SLC39A10	E_C1
9.42451e-141	0.414287	0.656	0.458	2.73914e-136	CHD3	E_C1
1.33273e-140	0.367382	0.803	0.714	3.87346e-136	BBS9	E_C1
2.74362e-140	0.494608	0.347	0.104	7.97405e-136	NR2F2-AS1	E_C1
1.00791e-138	0.433702	0.624	0.362	2.92939e-134	SLC16A1-AS1	E_C1
1.29093e-138	0.520391	0.543	0.293	3.75196e-134	AFF3	E_C1
4.76697e-137	0.471628	0.531	0.273	1.38547e-132	ANKS1B	E_C1
1.19809e-136	0.592096	0.414	0.162	3.48212e-132	GRIA4	E_C1
1.36461e-136	0.504995	0.581	0.357	3.9661e-132	TBC1D4	E_C1
1.01576e-135	0.442908	0.634	0.41	2.95219e-131	TCF7L1	E_C1
1.40046e-134	0.470931	0.586	0.361	4.0703e-130	LINC01515	E_C1
7.72128e-134	0.447233	0.473	0.231	2.24411e-129	PER1	E_C1
1.68628e-133	0.331772	0.819	0.676	4.901e-129	PARD3B	E_C1
3.66198e-133	0.504632	0.528	0.289	1.06432e-128	ETS2	E_C1
1.02106e-132	0.438002	0.696	0.451	2.9676e-128	NFIA	E_C1
1.27428e-132	0.441967	0.653	0.481	3.70356e-128	DOCK8	E_C1
7.1607e-132	0.30291	0.838	0.766	2.08119e-127	ZSWIM6	E_C1
8.73296e-129	0.376724	0.74	0.576	2.53815e-124	FOS	E_C1
1.08684e-127	0.458897	0.5	0.269	3.1588e-123	PLCE1	E_C1
2.99718e-127	0.533743	0.6	0.364	8.71101e-123	ADGRB3	E_C1
1.88756e-126	0.279059	0.834	0.751	5.48601e-122	NCOR2	E_C1
9.72909e-125	0.377721	0.682	0.502	2.82766e-120	SCMH1	E_C1
1.69312e-124	0.396131	0.658	0.478	4.9209e-120	TLE2	E_C1
9.82551e-122	0.421434	0.645	0.428	2.85569e-117	KAT2B	E_C1
4.15377e-120	0.320812	0.769	0.662	1.20725e-115	GRHL2	E_C1
5.24867e-120	0.4172	0.697	0.513	1.52547e-115	CCSER1	E_C1
1.18239e-119	0.460057	0.626	0.463	3.43651e-115	SLC23A2	E_C1
8.70459e-119	0.425784	0.581	0.392	2.5299e-114	CEP85L	E_C1
5.04135e-118	0.415506	0.451	0.196	1.46522e-113	FREM1	E_C1
2.89935e-117	0.432205	0.4	0.184	8.42668e-113	TSPYL2	E_C1
4.04528e-117	0.526092	0.482	0.26	1.17572e-112	ERRFI1	E_C1
1.19139e-115	0.461355	0.576	0.357	3.46264e-111	IQGAP2	E_C1
1.00106e-113	0.392817	0.321	0.109	2.90948e-109	HACD1	E_C1
1.55665e-113	0.579826	0.565	0.369	4.52424e-109	NRG1	E_C1
2.53782e-113	0.416488	0.333	0.107	7.37592e-109	AC011995.2	E_C1
5.43598e-112	0.397929	0.594	0.407	1.57991e-107	KIAA1671	E_C1
8.95287e-112	0.280125	0.769	0.68	2.60206e-107	RBFOX2	E_C1
1.27368e-111	0.399972	0.64	0.439	3.70183e-107	ASTN2	E_C1
2.67083e-110	0.407911	0.538	0.338	7.76249e-106	RPS6KA5	E_C1
1.41741e-109	0.496896	0.561	0.384	4.11955e-105	CEP128	E_C1
1.94774e-108	0.410356	0.594	0.373	5.66091e-104	SEMA6A	E_C1
6.95085e-108	0.381878	0.476	0.26	2.02019e-103	MEGF6	E_C1
1.98933e-106	0.44539	0.514	0.295	5.78178e-102	LINC01725	E_C1
2.38227e-106	0.310282	0.847	0.707	6.92382e-102	SETBP1	E_C1
2.50681e-101	0.452418	0.349	0.143	7.28579e-97	BMPER	E_C1
3.08146e-100	0.37729	0.388	0.176	8.95597e-96	ARHGEF26	E_C1
2.93865e-99	0.331797	0.283	0.09	8.54089e-95	TP73	E_C1
3.59852e-99	0.356041	0.679	0.523	1.04587e-94	LINC01266	E_C1
1.26598e-98	0.428207	0.595	0.38	3.67944e-94	ATF3	E_C1
1.77725e-98	0.4394	0.4	0.21	5.1654e-94	SLC41A2	E_C1
2.33377e-98	0.379084	0.392	0.191	6.78288e-94	IQCN	E_C1
4.64984e-98	0.347686	0.647	0.527	1.35143e-93	SKI	E_C1
1.58423e-96	0.391479	0.485	0.263	4.6044e-92	GRIK4	E_C1
1.92711e-96	0.511225	0.307	0.114	5.60096e-92	TIMP3	E_C1
2.47655e-96	0.324848	0.691	0.578	7.19785e-92	WDFY2	E_C1
6.26314e-96	0.403736	0.584	0.383	1.82032e-91	PTCH2	E_C1
2.66177e-95	0.316999	0.723	0.616	7.73617e-91	STT3B	E_C1
2.67999e-95	0.354039	0.717	0.54	7.78913e-91	PDE4D	E_C1
5.45386e-95	0.374697	0.506	0.329	1.58511e-90	CD47	E_C1
8.38212e-95	0.351065	0.697	0.605	2.43618e-90	STAT3	E_C1
9.75825e-93	0.345364	0.269	0.085	2.83614e-88	PIK3C2G	E_C1
3.206e-92	0.360896	0.536	0.365	9.31792e-88	JUND	E_C1
3.29392e-91	0.484732	0.579	0.407	9.57345e-87	DLGAP1	E_C1
1.59837e-90	0.320456	0.335	0.133	4.6455e-86	STOX1	E_C1
1.91061e-90	0.327333	0.746	0.624	5.553e-86	FRAS1	E_C1
7.05209e-89	0.358534	0.666	0.572	2.04962e-84	CNKSR3	E_C1
2.45015e-88	0.37376	0.462	0.286	7.12111e-84	SLC25A33	E_C1
2.55173e-88	0.298485	0.781	0.656	7.41634e-84	DLG2	E_C1
2.66443e-87	0.352344	0.58	0.354	7.74389e-83	NFIB	E_C1
1.04362e-86	0.387926	0.501	0.352	3.03317e-82	SRSF7	E_C1
6.19913e-86	0.405472	0.328	0.139	1.80171e-81	SLIT2	E_C1
1.13582e-85	0.437119	0.337	0.154	3.30114e-81	NFATC1	E_C1
2.99104e-84	0.356118	0.301	0.117	8.69317e-80	SNTG2	E_C1
5.08347e-84	0.322523	0.269	0.091	1.47746e-79	GRIA3	E_C1
3.68183e-83	0.30598	0.679	0.599	1.07009e-78	PPP1R12B	E_C1
6.37169e-83	0.341458	0.474	0.273	1.85187e-78	CNTLN	E_C1
2.32351e-82	0.445713	0.446	0.27	6.75306e-78	PHACTR1	E_C1
6.56783e-82	0.353124	0.432	0.252	1.90887e-77	BOC	E_C1
1.32925e-80	0.314064	0.715	0.556	3.86332e-76	BTBD11	E_C1
6.69454e-80	0.377242	0.358	0.179	1.9457e-75	MALRD1	E_C1
2.6846e-79	0.287318	0.808	0.649	7.80253e-75	CELF2	E_C1
4.10372e-79	0.252647	0.705	0.639	1.1927e-74	FUS	E_C1
3.63291e-78	0.348311	0.475	0.289	1.05587e-73	DDR2	E_C1
5.51775e-76	0.320165	0.405	0.224	1.60368e-71	TNS1	E_C1
1.27852e-75	0.407512	0.332	0.161	3.7159e-71	PDE7B	E_C1
1.69769e-75	0.321695	0.449	0.256	4.93416e-71	COL17A1	E_C1
6.33309e-75	0.32507	0.452	0.288	1.84065e-70	CRNDE	E_C1
4.7585e-74	0.317301	0.316	0.152	1.38301e-69	SLC18B1	E_C1
5.75128e-74	0.52485	0.377	0.212	1.67155e-69	SEMA4A	E_C1
2.23512e-73	0.361694	0.649	0.469	6.49614e-69	NLGN1	E_C1
2.83812e-73	0.357262	0.502	0.355	8.2487e-69	TLN2	E_C1
1.04317e-72	0.392481	0.462	0.295	3.03188e-68	IQCJ-SCHIP1	E_C1
1.50108e-72	0.25808	0.7	0.625	4.36274e-68	TRAK1	E_C1
5.30918e-72	0.328191	0.289	0.126	1.54306e-67	SGCG	E_C1
7.66788e-72	0.361127	0.376	0.197	2.22859e-67	NLGN4X	E_C1
1.30416e-71	0.271255	0.732	0.664	3.7904e-67	TEAD1	E_C1
1.77579e-71	0.319494	0.497	0.344	5.16115e-67	LRP5	E_C1
1.82124e-71	0.307303	0.57	0.453	5.29324e-67	DYNC2H1	E_C1
8.46638e-71	0.366995	0.439	0.249	2.46067e-66	SLIT3	E_C1
9.31424e-71	0.400098	0.455	0.265	2.70709e-66	FAT3	E_C1
4.06959e-70	0.332654	0.476	0.312	1.18279e-65	LINGO1	E_C1
4.88126e-70	0.281054	0.751	0.641	1.41869e-65	BACH2	E_C1
9.57518e-70	0.302464	0.654	0.583	2.78293e-65	INTS6	E_C1
2.0394e-69	0.30722	0.336	0.171	5.92733e-65	RNF165	E_C1
3.61072e-69	0.311247	0.614	0.511	1.04942e-64	SSBP3	E_C1
6.86044e-69	0.279566	0.709	0.604	1.99392e-64	DISC1	E_C1
1.2368e-68	0.260292	0.728	0.633	3.59464e-64	MAPK10	E_C1
1.72708e-68	0.321191	0.515	0.384	5.01957e-64	SFXN1	E_C1
1.21008e-67	0.304675	0.705	0.467	3.51698e-63	ROR2	E_C1
1.95989e-67	0.278335	0.678	0.54	5.69623e-63	EGR1	E_C1
2.36124e-66	0.417465	0.447	0.322	6.8627e-62	WHRN	E_C1
2.41635e-66	0.340941	0.284	0.129	7.02289e-62	SNCA	E_C1
1.44214e-64	0.30023	0.562	0.462	4.19142e-60	RYBP	E_C1
1.8062e-64	0.364562	0.588	0.487	5.24953e-60	VCL	E_C1
2.00915e-63	0.267064	0.61	0.53	5.8394e-59	TRA2B	E_C1
6.17998e-63	0.290182	0.577	0.46	1.79615e-58	NBEA	E_C1
2.93836e-61	0.309081	0.413	0.261	8.54006e-57	MEIS1	E_C1
3.27783e-61	0.312842	0.27	0.126	9.52668e-57	MLF1	E_C1
5.47678e-61	0.307008	0.513	0.369	1.59177e-56	OLFM2	E_C1
5.7834e-61	0.269441	0.697	0.581	1.68089e-56	CACNA2D1	E_C1
1.3352e-60	0.344931	0.501	0.339	3.88062e-56	SLC2A3	E_C1
1.6033e-60	0.310662	0.542	0.434	4.65982e-56	NECTIN2	E_C1
3.94231e-60	0.340147	0.465	0.304	1.14579e-55	CACNB2	E_C1
4.39003e-60	0.299674	0.261	0.117	1.27592e-55	EGR3	E_C1
1.9995e-59	0.268048	0.599	0.477	5.81134e-55	ANTXR1	E_C1
2.1117e-59	0.293887	0.372	0.224	6.13744e-55	TBX1	E_C1
8.62759e-59	0.271993	0.263	0.122	2.50752e-54	MYADM	E_C1
1.70773e-58	0.340727	0.524	0.373	4.96333e-54	HMCN1	E_C1
5.62073e-58	0.267278	0.39	0.231	1.63361e-53	COL27A1	E_C1
1.71078e-57	0.277837	0.289	0.141	4.9722e-53	COL4A1	E_C1
8.26096e-57	0.278223	0.411	0.26	2.40097e-52	BCAM	E_C1
1.92072e-55	0.41052	0.292	0.146	5.58238e-51	AC109466.1	E_C1
3.04999e-55	0.264554	0.31	0.168	8.86448e-51	SMARCD3	E_C1
1.02635e-54	0.261165	0.59	0.499	2.98299e-50	ARHGAP10	E_C1
1.0751e-54	0.263028	0.566	0.438	3.12468e-50	CNTNAP3B	E_C1
4.67087e-54	0.254192	0.316	0.161	1.35754e-49	FBN3	E_C1
1.54601e-53	0.269892	0.27	0.13	4.49331e-49	BICC1	E_C1
3.42578e-53	0.252852	0.604	0.515	9.95668e-49	SPRED1	E_C1
2.26307e-52	0.355248	0.333	0.212	6.5774e-48	NAF1	E_C1
5.59805e-52	0.345102	0.327	0.184	1.62702e-47	PRKG1	E_C1
3.25185e-51	0.329	0.502	0.4	9.45117e-47	RFX2	E_C1
5.94441e-51	0.279703	0.435	0.31	1.72768e-46	TDRP	E_C1
7.62144e-51	0.282378	0.513	0.392	2.2151e-46	PITX2	E_C1
3.71674e-50	0.265116	0.533	0.44	1.08023e-45	PDS5B	E_C1
2.15795e-49	0.276332	0.338	0.209	6.27188e-45	SMARCA1	E_C1
2.58463e-49	0.300723	0.444	0.301	7.51197e-45	SAMD5	E_C1
3.0353e-49	0.27515	0.332	0.204	8.8218e-45	ADGRL1	E_C1
4.40146e-49	0.285889	0.328	0.185	1.27924e-44	HMGA2	E_C1
2.10611e-48	0.261343	0.54	0.438	6.12119e-44	CTDSPL	E_C1
7.52629e-48	0.266039	0.478	0.369	2.18744e-43	MIPOL1	E_C1
4.35699e-47	0.269202	0.61	0.517	1.26632e-42	AC104041.1	E_C1
1.2137e-46	0.271481	0.501	0.355	3.52748e-42	HIP1	E_C1
3.49183e-46	0.297387	0.513	0.425	1.01486e-41	SLC4A7	E_C1
4.65605e-46	0.281688	0.46	0.347	1.35324e-41	TSHZ3	E_C1
2.15317e-45	0.275893	0.518	0.424	6.25796e-41	WWC2	E_C1
1.39045e-44	0.253087	0.306	0.183	4.04121e-40	CYBRD1	E_C1
3.26633e-44	0.271515	0.494	0.394	9.49327e-40	ADAMTSL4-AS1	E_C1
4.70173e-44	0.257675	0.575	0.51	1.36651e-39	PRIM2	E_C1
9.62659e-44	0.252549	0.65	0.52	2.79787e-39	TENM3	E_C1
6.80909e-43	0.284514	0.284	0.161	1.97899e-38	SOCS2-AS1	E_C1
2.10191e-42	0.261432	0.408	0.296	6.10898e-38	CCDC138	E_C1
5.02441e-41	0.274224	0.485	0.392	1.4603e-36	CHSY1	E_C1
8.39049e-41	0.254687	0.468	0.347	2.43861e-36	GULP1	E_C1
5.4639e-40	0.278867	0.361	0.256	1.58803e-35	NMD3	E_C1
9.30528e-40	0.290268	0.338	0.223	2.70449e-35	AC092422.1	E_C1
2.07231e-39	0.251316	0.508	0.412	6.02295e-35	VPS37B	E_C1
2.89199e-36	0.25362	0.513	0.454	8.40528e-32	SINHCAF	E_C1
9.1841e-36	0.260013	0.426	0.328	2.66927e-31	AC004936.1	E_C1
3.18963e-35	0.254728	0.504	0.43	9.27035e-31	HIVEP2	E_C1
3.15886e-34	0.254259	0.311	0.208	9.1809e-30	AC007389.1	E_C1
9.46007e-31	0.266064	0.265	0.165	2.74947e-26	SEMA3E	E_C1
9.85103e-30	0.258668	0.459	0.402	2.8631e-25	SCLT1	E_C1
5.95687e-26	0.258761	0.314	0.226	1.7313e-21	NR4A3	E_C1
5.43752e-23	0.274661	0.392	0.301	1.58036e-18	CSMD1	E_C1
8.75259e-21	0.250674	0.291	0.212	2.54385e-16	LRRC4C	E_C1
1.8824e-12	0.307848	0.324	0.291	5.47102e-08	DPP10	E_C1
0	1.46061	0.837	0.267	0	NKD1	E_C2
0	1.4234	0.744	0.129	0	PTPRE	E_C2
0	1.35251	0.61	0.086	0	CHRM3	E_C2
0	1.2931	0.649	0.096	0	CACNA2D3	E_C2
0	1.26234	0.697	0.17	0	LINC01060	E_C2
0	1.25141	0.682	0.12	0	SEZ6L	E_C2
0	1.23703	0.744	0.189	0	ROBO2	E_C2
0	1.14721	0.635	0.077	0	CLSTN2	E_C2
0	1.11432	0.621	0.071	0	FAM189A1	E_C2
0	1.10769	0.564	0.02	0	NOTUM	E_C2
0	1.09417	0.783	0.286	0	APCDD1	E_C2
0	1.09254	0.723	0.267	0	CYP1B1-AS1	E_C2
0	1.08827	0.561	0.06	0	NTM	E_C2
0	1.06096	0.444	0.058	0	GRM8	E_C2
0	1.03756	0.613	0.177	0	MIR181A1HG	E_C2
0	1.00967	0.503	0.038	0	FRMPD1	E_C2
0	0.995696	0.526	0.064	0	PRDM1	E_C2
0	0.989769	0.812	0.274	0	NAV2	E_C2
0	0.967533	0.585	0.115	0	SGCD	E_C2
0	0.957505	0.552	0.06	0	DACH1	E_C2
0	0.954337	0.518	0.049	0	GABRG3	E_C2
0	0.947922	0.575	0.071	0	SYK	E_C2
0	0.937174	0.639	0.132	0	AJAP1	E_C2
0	0.926809	0.65	0.142	0	NRCAM	E_C2
0	0.903742	0.493	0.071	0	AK8	E_C2
0	0.883251	0.705	0.222	0	CHST11	E_C2
0	0.864313	0.613	0.148	0	SORBS1	E_C2
0	0.85684	0.758	0.284	0	TAFA5	E_C2
0	0.850399	0.777	0.327	0	FRMD6	E_C2
0	0.842742	0.771	0.332	0	KREMEN1	E_C2
0	0.841898	0.488	0.073	0	UNC5C	E_C2
0	0.82401	0.447	0.049	0	CPA6	E_C2
0	0.804944	0.516	0.051	0	PDE8B	E_C2
0	0.77626	0.636	0.166	0	HPS4	E_C2
0	0.763531	0.643	0.193	0	AXIN2	E_C2
0	0.75446	0.483	0.04	0	GAD1	E_C2
0	0.743069	0.479	0.028	0	BEST3	E_C2
0	0.732697	0.354	0.027	0	SYN2	E_C2
0	0.731267	0.284	0.019	0	AC005165.1	E_C2
0	0.723495	0.531	0.113	0	PRSS23	E_C2
0	0.722318	0.482	0.048	0	HS3ST3A1	E_C2
0	0.6992	0.452	0.022	0	EFHD1	E_C2
0	0.68184	0.342	0.031	0	OPCML	E_C2
0	0.656898	0.395	0.018	0	AC003958.2	E_C2
0	0.647016	0.329	0.02	0	HS6ST3	E_C2
0	0.633867	0.449	0.071	0	VCAN	E_C2
0	0.629722	0.306	0.016	0	ZNF536	E_C2
0	0.611361	0.406	0.047	0	EDN3	E_C2
0	0.571922	0.37	0.025	0	FGF9	E_C2
0	0.559979	0.351	0.014	0	AC007277.1	E_C2
0	0.547259	0.413	0.02	0	LINC01210	E_C2
0	0.540123	0.379	0.037	0	ZNF521	E_C2
0	0.526093	0.305	0.011	0	FGF20	E_C2
0	0.510822	0.347	0.013	0	SLC8A3	E_C2
0	0.51073	0.374	0.037	0	AC007405.1	E_C2
0	0.501051	0.264	0.01	0	AL136962.1	E_C2
0	0.499677	0.421	0.059	0	GDPD5	E_C2
0	0.496207	0.32	0.017	0	GLRA2	E_C2
0	0.484489	0.408	0.057	0	RHOBTB3	E_C2
0	0.47508	0.325	0.007	0	LINC01241	E_C2
0	0.439027	0.28	0.015	0	NCMAP	E_C2
0	0.435072	0.325	0.02	0	SLC1A5	E_C2
0	0.383389	0.277	0.009	0	IL31RA	E_C2
0	0.338437	0.27	0.009	0	CLCA2	E_C2
0	0.335885	0.279	0.012	0	BMP4	E_C2
6.01807e-304	0.80783	0.841	0.494	1.74909e-299	PTPRG	E_C2
1.66784e-300	0.841704	0.721	0.297	4.84741e-296	CD44	E_C2
1.74457e-300	0.556983	0.335	0.035	5.07043e-296	PTP4A1	E_C2
1.07023e-299	0.657798	0.351	0.042	3.11051e-295	ITGA1	E_C2
1.64739e-299	0.805407	0.821	0.395	4.78798e-295	HUNK	E_C2
2.52378e-286	0.601497	0.499	0.106	7.33511e-282	SEL1L3	E_C2
5.8447e-284	0.539239	0.501	0.105	1.6987e-279	CHD7	E_C2
6.23647e-282	0.468119	0.34	0.04	1.81257e-277	MME	E_C2
1.86888e-279	0.657103	0.585	0.16	5.43173e-275	LDLRAD3	E_C2
1.10023e-275	0.508822	0.417	0.071	3.1977e-271	BAMBI	E_C2
4.22345e-274	0.400898	0.25	0.015	1.2275e-269	PRKCQ	E_C2
1.62689e-271	0.339423	0.255	0.017	4.72839e-267	PAK5	E_C2
3.26618e-266	0.38898	0.264	0.02	9.49284e-262	SH3GL3	E_C2
1.89736e-265	0.482597	0.275	0.024	5.51449e-261	GALNT13	E_C2
3.96037e-262	0.411774	0.303	0.033	1.15104e-257	GABRA3	E_C2
1.1838e-258	0.72245	0.68	0.243	3.44058e-254	MTSS1	E_C2
1.71613e-256	0.763941	0.526	0.142	4.98776e-252	CACNA1C	E_C2
1.31648e-253	0.608917	0.485	0.109	3.82621e-249	ZMAT4	E_C2
5.68933e-252	0.558099	0.489	0.121	1.65355e-247	SLC37A1	E_C2
3.54654e-248	0.497551	0.394	0.071	1.03077e-243	TGFA	E_C2
1.00213e-243	0.770467	0.762	0.372	2.91259e-239	KCNMA1	E_C2
5.72947e-243	0.337852	0.314	0.04	1.66521e-238	CRMP1	E_C2
1.75341e-241	0.484877	0.385	0.063	5.09611e-237	KRT23	E_C2
2.48111e-241	0.766138	0.721	0.348	7.21111e-237	BACE2	E_C2
3.14654e-241	0.633077	0.852	0.637	9.1451e-237	FNDC3A	E_C2
1.39431e-237	0.334174	0.261	0.025	4.05243e-233	AL354861.2	E_C2
2.88198e-236	0.620874	0.398	0.083	8.37618e-232	RNF220	E_C2
9.83519e-235	0.659563	0.643	0.243	2.8585e-230	TXNRD1	E_C2
1.03058e-224	0.366326	0.36	0.061	2.99528e-220	GNB4	E_C2
2.88418e-224	0.593938	0.332	0.054	8.38259e-220	ZFPM2	E_C2
4.69535e-223	0.639566	0.693	0.297	1.36466e-218	ANO10	E_C2
1.39533e-219	0.677864	0.746	0.374	4.05538e-215	LEF1	E_C2
6.61528e-217	0.389852	0.313	0.047	1.92267e-212	SLCO5A1	E_C2
1.63712e-213	0.389856	0.345	0.059	4.75814e-209	SATB2	E_C2
4.08579e-213	0.797092	0.499	0.153	1.18749e-208	KIF26B	E_C2
7.77411e-213	0.414604	0.317	0.047	2.25947e-208	SHH	E_C2
5.3015e-209	0.353478	0.324	0.053	1.54083e-204	SYT7	E_C2
2.54975e-207	0.491024	0.269	0.035	7.4106e-203	LDB2	E_C2
1.50537e-206	0.50061	0.462	0.121	4.37521e-202	PRR5L	E_C2
4.52241e-206	0.617017	0.668	0.269	1.31439e-201	ADAM23	E_C2
4.92648e-206	0.58877	0.845	0.613	1.43183e-201	MGAT5	E_C2
1.06547e-205	0.503822	0.537	0.168	3.09668e-201	SLC7A6	E_C2
5.65718e-202	0.445813	0.425	0.105	1.6442e-197	HSPA12A	E_C2
5.05313e-199	0.336395	0.33	0.059	1.46864e-194	RAPGEFL1	E_C2
1.89987e-198	0.609228	0.851	0.679	5.52179e-194	SLC20A2	E_C2
1.54042e-197	0.543437	0.294	0.047	4.47706e-193	SNTG1	E_C2
1.11712e-196	0.593132	0.528	0.178	3.24678e-192	UNC5B	E_C2
5.09455e-193	0.478986	0.463	0.131	1.48068e-188	HOMER2	E_C2
2.02046e-191	0.538421	0.339	0.07	5.87227e-187	KITLG	E_C2
4.28379e-190	0.681358	0.666	0.303	1.24504e-185	ADAMTS19	E_C2
1.72077e-188	0.684691	0.683	0.336	5.00124e-184	RUNX2	E_C2
2.27438e-188	0.531703	0.469	0.133	6.61026e-184	DOCK3	E_C2
8.49105e-187	0.580662	0.611	0.246	2.46784e-182	JAG1	E_C2
1.14582e-185	0.352744	0.307	0.055	3.3302e-181	A4GALT	E_C2
6.16888e-184	0.447166	0.269	0.042	1.79292e-179	SYN3	E_C2
6.68082e-183	0.562463	0.799	0.538	1.94171e-178	RAB6A	E_C2
1.3923e-182	0.305094	0.302	0.051	4.04659e-178	STARD9	E_C2
1.82601e-180	0.484674	0.877	0.696	5.30711e-176	CADM1	E_C2
1.97112e-177	0.486464	0.885	0.662	5.72886e-173	AGAP1	E_C2
5.17649e-177	0.460539	0.302	0.056	1.50449e-172	CNTN1	E_C2
1.13492e-176	0.327459	0.901	0.87	3.29854e-172	PATJ	E_C2
1.1663e-176	0.415241	0.396	0.102	3.38973e-172	MYRFL	E_C2
4.53212e-176	0.500946	0.452	0.14	1.31721e-171	WNT5A	E_C2
1.04959e-175	0.455498	0.499	0.16	3.05052e-171	PXK	E_C2
1.58542e-175	0.391847	0.328	0.065	4.60785e-171	CECR2	E_C2
5.3622e-175	0.730201	0.545	0.223	1.55847e-170	GRIA1	E_C2
6.07667e-173	0.545657	0.559	0.207	1.76612e-168	GNAL	E_C2
7.70961e-173	0.428681	0.447	0.128	2.24072e-168	PAG1	E_C2
1.55429e-171	0.615742	0.633	0.27	4.51739e-167	FMN1	E_C2
1.04307e-168	0.470835	0.518	0.176	3.03157e-164	CTTNBP2	E_C2
1.53186e-168	0.631668	0.63	0.305	4.45219e-164	OSBPL1A	E_C2
4.75567e-167	0.563943	0.28	0.053	1.38219e-162	CTNNA2	E_C2
2.89728e-165	0.416661	0.251	0.04	8.42066e-161	CSMD3	E_C2
8.77347e-165	0.581138	0.538	0.209	2.54992e-160	SNTB1	E_C2
1.63906e-163	0.471593	0.477	0.157	4.76375e-159	NMNAT3	E_C2
1.17751e-162	0.578272	0.621	0.293	3.42233e-158	AFAP1L2	E_C2
7.1414e-162	0.358335	0.28	0.051	2.07558e-157	DLC1	E_C2
1.47013e-159	0.509744	0.524	0.2	4.27278e-155	UCK2	E_C2
1.85401e-155	0.415236	0.406	0.117	5.3885e-151	LPAR1	E_C2
2.52108e-154	0.300663	0.27	0.05	7.32727e-150	RASSF8	E_C2
2.3538e-153	0.470387	0.537	0.209	6.84108e-149	SMYD2	E_C2
2.90359e-153	0.397515	0.348	0.088	8.43899e-149	FYB2	E_C2
2.57967e-152	0.323544	0.261	0.048	7.49756e-148	RTN1	E_C2
1.81576e-151	0.400252	0.393	0.113	5.27732e-147	WNK2	E_C2
3.00346e-151	0.369441	0.376	0.1	8.72926e-147	KSR2	E_C2
6.62974e-151	0.549175	0.452	0.151	1.92687e-146	IGFBP7	E_C2
1.93541e-149	0.368845	0.302	0.067	5.62508e-145	PARM1	E_C2
3.05137e-147	0.356598	0.315	0.074	8.86851e-143	ATP8A1	E_C2
8.944e-147	0.294542	0.287	0.061	2.59948e-142	LINC00958	E_C2
1.07116e-146	0.458564	0.48	0.165	3.11322e-142	MYO5B	E_C2
6.39366e-146	0.481805	0.613	0.256	1.85825e-141	CHST15	E_C2
1.73886e-144	0.422168	0.422	0.131	5.05383e-140	ADCY2	E_C2
7.64989e-144	0.510197	0.687	0.36	2.22336e-139	TCF4	E_C2
8.9232e-144	0.369097	0.262	0.05	2.59344e-139	ANO4	E_C2
1.86402e-143	0.498674	0.761	0.479	5.41759e-139	CERS6	E_C2
2.56503e-142	0.660005	0.404	0.126	7.455e-138	DPP6	E_C2
3.2064e-141	0.398834	0.349	0.094	9.31908e-137	SFN	E_C2
3.81406e-141	0.27153	0.268	0.053	1.10852e-136	PDE9A	E_C2
1.9187e-140	0.487601	0.585	0.255	5.57652e-136	PPL	E_C2
2.69781e-140	0.282626	0.25	0.047	7.84093e-136	DSC3	E_C2
3.11749e-140	0.399791	0.408	0.123	9.06069e-136	SYT17	E_C2
5.16539e-140	0.521676	0.745	0.512	1.50127e-135	RNF43	E_C2
4.35521e-139	0.426005	0.28	0.061	1.2658e-134	SHISA6	E_C2
1.59515e-138	0.491343	0.575	0.26	4.63615e-134	KDM7A	E_C2
4.09572e-136	0.333024	0.344	0.089	1.19038e-131	MIAT	E_C2
1.02881e-134	0.376232	0.478	0.173	2.99012e-130	ASPSCR1	E_C2
9.26414e-134	0.267851	0.311	0.077	2.69253e-129	SUPT4H1	E_C2
1.37001e-133	0.477873	0.564	0.261	3.9818e-129	ITM2B	E_C2
1.74801e-133	0.372135	0.417	0.138	5.08043e-129	GPR161	E_C2
1.86088e-133	0.485014	0.484	0.184	5.40845e-129	SHROOM3	E_C2
3.0035e-133	0.414089	0.443	0.154	8.72938e-129	GPSM2	E_C2
8.7236e-132	0.518882	0.266	0.061	2.53543e-127	CADM2	E_C2
1.15253e-131	0.48809	0.463	0.183	3.34971e-127	TPD52L1	E_C2
1.52604e-131	0.45568	0.511	0.197	4.43529e-127	COBL	E_C2
6.40193e-131	0.465761	0.524	0.22	1.86066e-126	AC068587.4	E_C2
5.15489e-130	0.29618	0.3	0.074	1.49822e-125	GALNT7	E_C2
2.02436e-129	0.268662	0.281	0.065	5.8836e-125	ATL1	E_C2
5.25185e-129	0.325485	0.283	0.068	1.5264e-124	LAP3	E_C2
5.73694e-129	0.400905	0.341	0.097	1.66738e-124	FHOD3	E_C2
4.94912e-128	0.408806	0.415	0.139	1.43841e-123	MGLL	E_C2
5.04996e-127	0.334735	0.435	0.149	1.46772e-122	LAMP1	E_C2
5.79221e-127	0.434239	0.345	0.1	1.68345e-122	FBXL7	E_C2
7.14161e-127	0.296025	0.29	0.069	2.07564e-122	SGPP2	E_C2
1.42722e-126	0.313973	0.334	0.091	4.14806e-122	GFOD1	E_C2
1.60857e-126	0.520348	0.59	0.274	4.67514e-122	LRP4	E_C2
1.19639e-125	0.455475	0.688	0.396	3.47717e-121	PTCD3	E_C2
4.08871e-124	0.37022	0.32	0.088	1.18834e-119	AC119674.1	E_C2
2.85886e-121	0.509667	0.542	0.259	8.30898e-117	OXR1	E_C2
4.96815e-121	0.382831	0.406	0.136	1.44394e-116	ERC2	E_C2
1.1615e-119	0.302142	0.308	0.082	3.37579e-115	AC124861.1	E_C2
1.40948e-118	0.428068	0.587	0.279	4.09651e-114	BMP7	E_C2
2.51571e-118	0.42027	0.565	0.26	7.31165e-114	ACOT11	E_C2
3.86495e-118	0.499445	0.55	0.256	1.12331e-113	OCA2	E_C2
1.38854e-117	0.28182	0.319	0.091	4.03564e-113	CNDP2	E_C2
2.63019e-117	0.306557	0.364	0.115	7.64439e-113	MAPRE3	E_C2
7.16205e-117	0.292185	0.271	0.066	2.08158e-112	DOCK11	E_C2
1.5342e-116	0.413622	0.599	0.288	4.45901e-112	RAB3IP	E_C2
1.29914e-115	0.49286	0.694	0.328	3.77581e-111	LINC00511	E_C2
4.41929e-115	0.471109	0.615	0.315	1.28442e-110	EPB41L4A	E_C2
5.62507e-115	0.365584	0.423	0.151	1.63487e-110	LINC01006	E_C2
1.905e-114	0.322579	0.268	0.066	5.53668e-110	DOK6	E_C2
3.19912e-114	0.524959	0.457	0.189	9.29793e-110	MPPED2	E_C2
1.56076e-113	0.27949	0.311	0.088	4.53619e-109	ACOT7	E_C2
2.51844e-113	0.304012	0.292	0.079	7.31959e-109	PGM2L1	E_C2
6.58523e-112	0.348858	0.307	0.09	1.91393e-107	SPECC1	E_C2
2.0331e-111	0.364063	0.395	0.139	5.90901e-107	PLPP3	E_C2
3.10928e-111	0.398606	0.526	0.23	9.03681e-107	NAV1	E_C2
1.49349e-110	0.372327	0.529	0.23	4.34068e-106	APBA2	E_C2
8.41216e-110	0.364542	0.524	0.228	2.44491e-105	CERK	E_C2
4.69541e-108	0.267826	0.277	0.074	1.36467e-103	ABLIM2	E_C2
4.91871e-108	0.380927	0.569	0.263	1.42957e-103	NIN	E_C2
9.31976e-108	0.496118	0.761	0.494	2.70869e-103	TMEM108	E_C2
3.47094e-107	0.417238	0.829	0.634	1.00879e-102	TSPAN5	E_C2
5.34124e-107	0.449103	0.862	0.742	1.55238e-102	NEAT1	E_C2
8.92176e-107	0.45756	0.406	0.154	2.59302e-102	THSD4	E_C2
4.62647e-106	0.322543	0.271	0.074	1.34464e-101	GRHL1	E_C2
1.28778e-105	0.3937	0.488	0.217	3.74279e-101	MTMR10	E_C2
8.4251e-105	0.254939	0.254	0.063	2.44867e-100	BRINP1	E_C2
5.43808e-104	0.266262	0.28	0.077	1.58052e-99	NEK10	E_C2
2.54188e-103	0.41388	0.808	0.603	7.38773e-99	TENM4	E_C2
3.44285e-103	0.411842	0.684	0.403	1.00063e-98	ZNF710	E_C2
6.02399e-103	0.387321	0.813	0.613	1.75081e-98	SLC39A11	E_C2
1.1178e-102	0.318488	0.357	0.119	3.24877e-98	DMGDH	E_C2
4.18385e-102	0.309993	0.425	0.163	1.21599e-97	PTPDC1	E_C2
5.01614e-101	0.496867	0.613	0.339	1.45789e-96	CSGALNACT1	E_C2
5.06661e-101	0.5273	0.578	0.275	1.47256e-96	TRPM3	E_C2
3.68638e-100	0.352159	0.428	0.174	1.07141e-95	ST14	E_C2
5.69628e-100	0.257711	0.292	0.087	1.65557e-95	ABHD6	E_C2
7.71559e-99	0.269716	0.261	0.071	2.24246e-94	PCSK6	E_C2
7.4418e-98	0.424763	0.627	0.361	2.16288e-93	PTPN13	E_C2
8.64966e-98	0.512108	0.282	0.088	2.51394e-93	PCDH9	E_C2
1.33016e-97	0.403845	0.581	0.301	3.86598e-93	RALGPS2	E_C2
5.56451e-97	0.434457	0.71	0.482	1.61727e-92	ZNF704	E_C2
8.87378e-97	0.375002	0.794	0.606	2.57908e-92	CTNNB1	E_C2
3.55751e-96	0.370649	0.784	0.6	1.03396e-91	HERC2	E_C2
1.82482e-95	0.283404	0.325	0.11	5.30367e-91	ERMP1	E_C2
1.83413e-95	0.265819	0.254	0.07	5.3307e-91	AP002784.1	E_C2
3.67872e-95	0.318192	0.415	0.164	1.06918e-90	RNF180	E_C2
4.63272e-94	0.274532	0.375	0.132	1.34645e-89	GJA1	E_C2
1.10405e-93	0.400904	0.727	0.488	3.2088e-89	USP6NL	E_C2
9.36606e-93	0.270438	0.318	0.105	2.72215e-88	SOX13	E_C2
4.38033e-92	0.380072	0.496	0.227	1.2731e-87	RASSF3	E_C2
1.13709e-91	0.402618	0.512	0.248	3.30484e-87	LINC01572	E_C2
1.81988e-91	0.316712	0.297	0.096	5.2893e-87	PCED1B	E_C2
8.2134e-91	0.262713	0.3	0.096	2.38714e-86	ENC1	E_C2
2.01711e-90	0.357077	0.531	0.258	5.86252e-86	CLTCL1	E_C2
2.68412e-90	0.433075	0.642	0.394	7.80112e-86	LYST	E_C2
5.75443e-90	0.375864	0.466	0.219	1.67247e-85	ABHD2	E_C2
1.23811e-89	0.350928	0.452	0.202	3.59843e-85	CEP120	E_C2
4.38271e-89	0.312724	0.441	0.19	1.27379e-84	SEMA4D	E_C2
7.90502e-89	0.363087	0.556	0.289	2.29752e-84	TECPR2	E_C2
1.8529e-88	0.315091	0.496	0.229	5.38527e-84	SCARB2	E_C2
2.02406e-88	0.394331	0.801	0.641	5.88272e-84	HDAC9	E_C2
2.88376e-88	0.340682	0.289	0.096	8.38137e-84	ZEB1	E_C2
6.69343e-88	0.335325	0.325	0.118	1.94538e-83	GPNMB	E_C2
9.5366e-88	0.395459	0.636	0.374	2.77172e-83	ACADVL	E_C2
1.35778e-87	0.370441	0.512	0.248	3.94626e-83	PRAG1	E_C2
1.7476e-87	0.346752	0.581	0.293	5.07923e-83	STON2	E_C2
9.06805e-87	0.307854	0.272	0.085	2.63554e-82	AF130359.1	E_C2
1.03627e-86	0.368593	0.507	0.236	3.01181e-82	CIT	E_C2
4.24128e-86	0.31911	0.433	0.187	1.23268e-81	SUSD1	E_C2
4.69335e-86	0.323345	0.835	0.721	1.36407e-81	TRPS1	E_C2
1.24137e-85	0.322592	0.465	0.213	3.60791e-81	C3orf52	E_C2
1.30858e-85	0.343106	0.546	0.285	3.80327e-81	ANAPC4	E_C2
5.37671e-85	0.377819	0.715	0.477	1.56269e-80	ADD3	E_C2
8.81779e-85	0.368929	0.594	0.333	2.5628e-80	CCDC186	E_C2
1.35272e-84	0.283409	0.428	0.183	3.93153e-80	FAM227A	E_C2
1.63754e-84	0.363752	0.332	0.122	4.75934e-80	NKAIN3	E_C2
2.27912e-84	0.397508	0.717	0.524	6.62403e-80	MRC2	E_C2
2.38727e-84	0.356687	0.538	0.27	6.93837e-80	LHFPL2	E_C2
3.89395e-84	0.373096	0.594	0.324	1.13174e-79	ZHX2	E_C2
3.96552e-84	0.250589	0.321	0.112	1.15254e-79	BICDL1	E_C2
1.7789e-83	0.280525	0.265	0.083	5.17021e-79	GREB1L	E_C2
2.91437e-83	0.337724	0.585	0.302	8.47032e-79	STIM1	E_C2
3.39954e-83	0.344284	0.511	0.258	9.88042e-79	ZDHHC13	E_C2
4.90159e-83	0.384833	0.625	0.357	1.4246e-78	CEP112	E_C2
2.08127e-82	0.254611	0.3	0.103	6.04901e-78	SPAG17	E_C2
2.60098e-82	0.342973	0.374	0.155	7.55949e-78	LRRK2	E_C2
2.78305e-82	0.371565	0.687	0.445	8.08867e-78	RNF145	E_C2
3.83805e-82	0.386168	0.568	0.314	1.11549e-77	PHLPP1	E_C2
3.93858e-82	0.292952	0.458	0.203	1.14471e-77	ETV5	E_C2
5.86744e-82	0.294527	0.403	0.167	1.70531e-77	LGALS3	E_C2
1.73265e-80	0.271922	0.274	0.089	5.03577e-76	DCLK2	E_C2
2.05341e-80	0.283295	0.403	0.172	5.96803e-76	LRATD1	E_C2
2.65726e-80	0.292611	0.411	0.175	7.72307e-76	KLF5	E_C2
3.92468e-80	0.314922	0.501	0.242	1.14067e-75	EXOC6	E_C2
1.05522e-79	0.359213	0.726	0.572	3.0669e-75	TET2	E_C2
1.3701e-79	0.270764	0.308	0.111	3.98205e-75	ARHGEF4	E_C2
3.78262e-79	0.261236	0.328	0.119	1.09938e-74	CXCL14	E_C2
1.05128e-78	0.292132	0.428	0.187	3.05543e-74	PIP4K2A	E_C2
1.33602e-78	0.353893	0.624	0.362	3.88302e-74	HIPK2	E_C2
1.60492e-78	0.344412	0.764	0.582	4.66455e-74	MIR205HG	E_C2
1.66001e-78	0.268358	0.415	0.175	4.82467e-74	NOTCH1	E_C2
4.67186e-78	0.330521	0.813	0.628	1.35783e-73	VGLL4	E_C2
8.22566e-78	0.325748	0.39	0.167	2.39071e-73	PTPRN2	E_C2
3.26005e-77	0.361632	0.649	0.39	9.47502e-73	PTBP3	E_C2
4.55241e-77	0.363392	0.514	0.269	1.32311e-72	MCTP2	E_C2
7.21827e-77	0.299448	0.488	0.238	2.09792e-72	POLR1A	E_C2
1.28163e-76	0.378543	0.656	0.385	3.72494e-72	UBASH3B	E_C2
3.87964e-76	0.29156	0.52	0.261	1.12758e-71	CHFR	E_C2
8.43471e-76	0.381415	0.699	0.457	2.45146e-71	KLF12	E_C2
1.13215e-75	0.395528	0.609	0.36	3.29048e-71	TENM2	E_C2
4.2618e-75	0.251667	0.348	0.14	1.23865e-70	ZNF667	E_C2
6.25622e-75	0.3554	0.575	0.311	1.81831e-70	XYLT1	E_C2
5.8124e-74	0.266115	0.297	0.107	1.68932e-69	PALM2-AKAP2	E_C2
7.96359e-74	0.333943	0.441	0.208	2.31454e-69	PLS3	E_C2
1.16935e-73	0.295557	0.465	0.22	3.39859e-69	RNF144B	E_C2
1.8299e-73	0.280727	0.441	0.211	5.31844e-69	HBS1L	E_C2
2.63695e-73	0.363865	0.393	0.176	7.66403e-69	EDAR	E_C2
5.56508e-73	0.287112	0.49	0.243	1.61744e-68	DGKA	E_C2
9.96063e-73	0.304532	0.524	0.271	2.89496e-68	SLC38A9	E_C2
1.29697e-72	0.408933	0.611	0.398	3.76951e-68	ZBTB7C	E_C2
1.74897e-72	0.264317	0.418	0.185	5.08321e-68	E2F3	E_C2
2.32242e-72	0.309687	0.545	0.293	6.74988e-68	GPC1	E_C2
2.85865e-72	0.344456	0.723	0.483	8.30839e-68	SSH2	E_C2
1.76823e-71	0.323803	0.637	0.402	5.13919e-67	DYNC1LI2	E_C2
3.80207e-71	0.271251	0.45	0.212	1.10503e-66	GOLIM4	E_C2
8.32393e-71	0.256698	0.341	0.139	2.41927e-66	EMP2	E_C2
1.25973e-70	0.283064	0.459	0.222	3.66128e-66	RRBP1	E_C2
2.91743e-70	0.434399	0.416	0.202	8.47922e-66	CDH13	E_C2
1.11233e-69	0.358484	0.397	0.191	3.23289e-65	VSNL1	E_C2
1.66175e-69	0.268133	0.452	0.213	4.82971e-65	TM7SF3	E_C2
2.97015e-69	0.354963	0.606	0.366	8.63245e-65	LGR6	E_C2
4.36598e-69	0.316307	0.762	0.538	1.26893e-64	C11orf49	E_C2
4.45188e-69	0.336648	0.58	0.328	1.29389e-64	COX10-AS1	E_C2
8.46754e-69	0.329838	0.611	0.359	2.461e-64	C15orf41	E_C2
9.80718e-69	0.25656	0.384	0.165	2.85036e-64	SLC22A15	E_C2
1.13581e-68	0.299486	0.58	0.323	3.30112e-64	TULP4	E_C2
3.31012e-68	0.289884	0.31	0.124	9.62054e-64	TPRG1	E_C2
5.52875e-68	0.407402	0.466	0.238	1.60688e-63	AL589693.1	E_C2
9.40266e-68	0.353397	0.509	0.272	2.73279e-63	RHBDL3	E_C2
1.68632e-67	0.267326	0.866	0.747	4.90111e-63	TIAM1	E_C2
2.15016e-67	0.293887	0.526	0.28	6.24924e-63	MFSD11	E_C2
3.61869e-67	0.296624	0.561	0.297	1.05174e-62	NOS1	E_C2
4.1694e-67	0.33137	0.61	0.379	1.21179e-62	CSNK1G3	E_C2
4.64776e-67	0.43495	0.397	0.198	1.35083e-62	LUZP2	E_C2
2.71446e-66	0.320024	0.554	0.314	7.88931e-62	EZH2	E_C2
6.7879e-66	0.251564	0.436	0.208	1.97284e-61	UHRF1BP1L	E_C2
1.03027e-65	0.342291	0.717	0.53	2.99438e-61	LMO7	E_C2
2.39751e-65	0.350323	0.337	0.144	6.96812e-61	LINC01876	E_C2
2.43678e-65	0.275456	0.516	0.273	7.08227e-61	MACO1	E_C2
5.71955e-65	0.275134	0.474	0.244	1.66233e-60	CCDC50	E_C2
6.64186e-65	0.251056	0.374	0.17	1.93039e-60	ZNF736	E_C2
2.71472e-64	0.352542	0.64	0.418	7.89006e-60	SUSD6	E_C2
2.78147e-64	0.296743	0.771	0.616	8.08407e-60	PCCA	E_C2
3.21644e-64	0.268849	0.507	0.263	9.34827e-60	AP3S2	E_C2
4.69079e-64	0.363795	0.592	0.386	1.36333e-59	HERC3	E_C2
2.78315e-62	0.255811	0.408	0.19	8.08895e-58	HS3ST3B1	E_C2
4.71554e-62	0.263874	0.356	0.162	1.37052e-57	SH3BP5	E_C2
6.75246e-62	0.320604	0.626	0.417	1.96254e-57	IGF2R	E_C2
7.84816e-62	0.256841	0.414	0.203	2.28099e-57	SNRK	E_C2
1.22873e-61	0.273375	0.499	0.261	3.57119e-57	RSU1	E_C2
2.53399e-61	0.294738	0.477	0.251	7.36478e-57	CTSB	E_C2
5.93747e-61	0.285999	0.366	0.174	1.72567e-56	PAPLN	E_C2
6.33773e-61	0.310113	0.553	0.331	1.842e-56	PPM1B	E_C2
1.07552e-60	0.266506	0.458	0.237	3.12589e-56	CROT	E_C2
1.19823e-60	0.284156	0.476	0.24	3.48254e-56	TSPAN7	E_C2
1.21397e-60	0.316505	0.728	0.538	3.5283e-56	PPFIBP1	E_C2
9.12338e-60	0.273771	0.536	0.294	2.65162e-55	BCL2L1	E_C2
1.34908e-59	0.302222	0.605	0.381	3.92096e-55	NLK	E_C2
1.02404e-58	0.251774	0.4	0.19	2.97628e-54	RETREG1	E_C2
1.32965e-58	0.291375	0.491	0.268	3.86449e-54	APLF	E_C2
1.53981e-58	0.371582	0.502	0.28	4.47531e-54	KCNH5	E_C2
1.8655e-58	0.30271	0.551	0.31	5.4219e-54	MYH14	E_C2
1.53665e-57	0.250389	0.433	0.216	4.46613e-53	PLPP1	E_C2
1.7148e-57	0.327496	0.527	0.31	4.98389e-53	LINC00923	E_C2
6.01185e-57	0.252384	0.469	0.234	1.74728e-52	EPS8	E_C2
1.04725e-56	0.304553	0.715	0.568	3.04373e-52	DTNB	E_C2
1.05177e-56	0.290812	0.627	0.421	3.05687e-52	H2AFY	E_C2
1.06858e-56	0.299364	0.63	0.414	3.10573e-52	SNX24	E_C2
2.39217e-56	0.296366	0.701	0.521	6.95262e-52	MTMR3	E_C2
8.16249e-56	0.293402	0.542	0.323	2.37235e-51	MALT1	E_C2
1.41131e-54	0.301494	0.463	0.247	4.10184e-50	PACRG	E_C2
1.93486e-54	0.302486	0.676	0.449	5.62347e-50	MAST4	E_C2
3.88466e-54	0.271751	0.451	0.244	1.12904e-49	AP002026.1	E_C2
3.30131e-53	0.265866	0.807	0.669	9.59492e-49	TCF7L2	E_C2
8.77074e-53	0.340305	0.284	0.127	2.54913e-48	ALK	E_C2
2.32107e-52	0.307596	0.287	0.127	6.74596e-48	DTNA	E_C2
5.57147e-52	0.301698	0.701	0.485	1.61929e-47	FMNL2	E_C2
9.88287e-52	0.261813	0.489	0.277	2.87236e-47	FBXO28	E_C2
1.01473e-51	0.301823	0.501	0.29	2.94922e-47	ITPR2	E_C2
2.74387e-51	0.289708	0.698	0.502	7.97478e-47	OSBPL3	E_C2
7.22124e-51	0.292557	0.431	0.231	2.09878e-46	OSBPL6	E_C2
1.17319e-50	0.272176	0.817	0.693	3.40976e-46	PDZD2	E_C2
2.44318e-50	0.303709	0.515	0.295	7.10085e-46	B4GALNT3	E_C2
3.00348e-49	0.280066	0.6	0.403	8.7293e-45	RAVER2	E_C2
3.47697e-48	0.2844	0.363	0.184	1.01055e-43	SEMA3C	E_C2
8.6775e-48	0.260766	0.597	0.373	2.52203e-43	SLX4IP	E_C2
1.01522e-47	0.262399	0.572	0.368	2.95064e-43	RHEB	E_C2
1.32514e-47	0.264588	0.603	0.388	3.85139e-43	PTK7	E_C2
1.96638e-47	0.265934	0.329	0.158	5.71509e-43	TOX	E_C2
3.2553e-47	0.259833	0.466	0.263	9.46119e-43	TBL1Y	E_C2
1.19773e-46	0.263634	0.756	0.592	3.48108e-42	GOLGA8A	E_C2
2.82194e-46	0.265929	0.457	0.259	8.20169e-42	SRBD1	E_C2
3.28152e-46	0.255876	0.621	0.398	9.53742e-42	MYO10	E_C2
3.74609e-46	0.26405	0.468	0.27	1.08876e-41	CPEB2	E_C2
5.55743e-46	0.256666	0.606	0.393	1.61521e-41	KIF16B	E_C2
6.42321e-46	0.250349	0.556	0.346	1.86684e-41	SECISBP2L	E_C2
8.02333e-46	0.286875	0.739	0.57	2.3319e-41	NELL2	E_C2
3.0825e-45	0.260221	0.678	0.491	8.95899e-41	GOLGA8B	E_C2
3.65011e-45	0.257234	0.714	0.543	1.06087e-40	PPP2R5C	E_C2
9.79861e-45	0.264232	0.643	0.437	2.84787e-40	ZKSCAN1	E_C2
1.5323e-44	0.283275	0.384	0.206	4.45348e-40	LDLRAD4	E_C2
1.79059e-44	0.361335	0.419	0.249	5.20418e-40	NR3C2	E_C2
1.85506e-44	0.270232	0.702	0.518	5.39156e-40	MBNL1	E_C2
3.81227e-44	0.251378	0.661	0.454	1.108e-39	MAD1L1	E_C2
6.21218e-43	0.255148	0.51	0.308	1.80551e-38	MDM2	E_C2
1.29486e-42	0.296465	0.276	0.132	3.76339e-38	FRMD5	E_C2
6.40288e-42	0.275701	0.586	0.392	1.86093e-37	SH3D19	E_C2
8.43366e-42	0.269766	0.46	0.277	2.45116e-37	RALGPS1	E_C2
1.27037e-41	0.256041	0.57	0.357	3.6922e-37	GLCCI1	E_C2
3.564e-41	0.262108	0.722	0.541	1.03584e-36	PLEKHA5	E_C2
2.65807e-40	0.269913	0.392	0.224	7.72542e-36	PDGFC	E_C2
2.79631e-40	0.254384	0.541	0.353	8.12718e-36	FBXW4	E_C2
8.99646e-40	0.263118	0.588	0.388	2.61473e-35	KRT5	E_C2
1.90094e-39	0.2553	0.69	0.502	5.5249e-35	AFDN	E_C2
1.25836e-38	0.252535	0.614	0.427	3.65729e-34	SH3RF1	E_C2
2.93742e-38	0.254352	0.764	0.599	8.53732e-34	PAM	E_C2
4.1957e-38	0.260522	0.487	0.314	1.21944e-33	RANBP10	E_C2
4.31702e-38	0.279571	0.511	0.336	1.2547e-33	SLC44A1	E_C2
2.36679e-35	0.288079	0.635	0.443	6.87883e-31	FBN2	E_C2
2.2096e-33	0.273353	0.6	0.447	6.42199e-29	MTUS2	E_C2
9.6055e-33	0.253093	0.417	0.251	2.79174e-28	ENOX1	E_C2
2.60361e-32	0.259443	0.376	0.229	7.56715e-28	SEMA5A	E_C2
1.60735e-31	0.284956	0.498	0.33	4.67161e-27	NRXN3	E_C2
2.94551e-29	0.282794	0.378	0.241	8.56083e-25	SOX5	E_C2
7.02761e-24	0.277638	0.551	0.438	2.0425e-19	PDE4B	E_C2
4.22999e-18	0.278289	0.313	0.216	1.22941e-13	LSAMP	E_C2
2.99828e-82	0.940147	0.561	0.076	8.7142e-78	RPL29	E_C5
1.20802e-72	0.947597	0.533	0.078	3.51099e-68	RPL18A	E_C5
6.46686e-64	0.949084	0.551	0.097	1.87953e-59	RPS15	E_C5
7.25587e-61	0.99304	0.579	0.112	2.10885e-56	RPL39	E_C5
1.41773e-55	0.970074	0.598	0.125	4.1205e-51	MT-ND2	E_C5
3.99547e-54	1.1678	0.85	0.356	1.16124e-49	RPL13	E_C5
1.18877e-53	0.876468	0.514	0.096	3.45503e-49	RPS23	E_C5
1.10287e-51	1.21028	0.869	0.454	3.20539e-47	EEF1A1	E_C5
2.79258e-50	0.579099	0.336	0.042	8.11636e-46	MIF	E_C5
4.78485e-50	0.636213	0.402	0.061	1.39067e-45	RPS10	E_C5
8.37327e-50	1.09803	0.701	0.217	2.43361e-45	RPS6	E_C5
3.09892e-49	0.965659	0.645	0.177	9.00671e-45	RPLP0	E_C5
4.4522e-49	1.15386	0.757	0.282	1.29399e-44	RPLP1	E_C5
9.61495e-49	0.825049	0.505	0.102	2.79449e-44	RPL38	E_C5
9.64225e-49	0.851798	0.533	0.113	2.80242e-44	RPL15	E_C5
1.1154e-48	0.947753	0.57	0.134	3.24181e-44	RPS28	E_C5
4.35487e-48	0.827368	0.505	0.102	1.2657e-43	RPS21	E_C5
4.66309e-48	0.791751	0.486	0.094	1.35528e-43	RPS17	E_C5
1.12779e-46	0.950039	0.598	0.155	3.27781e-42	RPS11	E_C5
2.03434e-46	0.927239	0.589	0.149	5.9126e-42	RPS27A	E_C5
3.25931e-46	0.957088	0.589	0.151	9.47286e-42	RPL8	E_C5
5.87428e-46	0.783324	0.505	0.105	1.7073e-41	RPL19	E_C5
7.35192e-46	0.918998	0.551	0.132	2.13676e-41	RPS4X	E_C5
2.03968e-45	0.881175	0.542	0.127	5.92812e-41	RPL18	E_C5
2.36482e-44	1.05617	0.748	0.29	6.8731e-40	RPL13A	E_C5
7.29754e-44	0.955556	0.626	0.18	2.12096e-39	EEF1G	E_C5
1.41262e-43	0.910822	0.561	0.137	4.10563e-39	MT-ND1	E_C5
2.8475e-43	0.89302	0.533	0.128	8.27598e-39	RPL36	E_C5
7.11351e-43	0.804884	0.505	0.114	2.06747e-38	RPL35A	E_C5
1.42191e-42	0.894353	0.607	0.171	4.13264e-38	RPLP2	E_C5
2.61895e-42	0.969311	0.645	0.204	7.61171e-38	RPL11	E_C5
6.20045e-42	0.754917	0.477	0.101	1.8021e-37	RPL7	E_C5
9.17221e-42	1.0531	0.682	0.249	2.66581e-37	RPL3	E_C5
2.01547e-41	1.04807	0.692	0.235	5.85777e-37	MT-CO3	E_C5
2.45681e-41	0.995396	0.636	0.206	7.14047e-37	RPS18	E_C5
4.09594e-41	0.951859	0.617	0.19	1.19045e-36	RPS14	E_C5
2.16512e-40	0.711577	0.458	0.093	6.29271e-36	MT-ND5	E_C5
2.64053e-40	1.00323	0.673	0.223	7.67444e-36	MT-ND4	E_C5
3.03239e-40	0.879794	0.561	0.151	8.81333e-36	RPL35	E_C5
1.71701e-39	1.01613	0.72	0.3	4.99032e-35	RPL41	E_C5
2.4583e-38	0.938541	0.626	0.213	7.14482e-34	RPS2	E_C5
8.36512e-38	0.969666	0.645	0.23	2.43124e-33	RPS8	E_C5
1.14689e-36	0.888722	0.551	0.151	3.33333e-32	MT-ND3	E_C5
1.77732e-36	0.964747	0.654	0.225	5.1656e-32	MT-ATP6	E_C5
1.91953e-36	0.825432	0.561	0.163	5.57893e-32	RPL27A	E_C5
2.08388e-36	0.905422	0.579	0.179	6.05659e-32	RPL34	E_C5
3.22942e-36	0.914798	0.551	0.163	9.38598e-32	RPS27	E_C5
3.36414e-36	0.639405	0.402	0.081	9.77754e-32	FAU	E_C5
3.76427e-36	0.966857	0.626	0.224	1.09405e-31	RPS12	E_C5
1.245e-35	0.593517	0.43	0.091	3.61846e-31	RPS5	E_C5
1.54104e-35	0.842381	0.551	0.163	4.47887e-31	RPL7A	E_C5
4.19713e-35	0.600515	0.383	0.076	1.21985e-30	RPS13	E_C5
1.69059e-33	0.890957	0.617	0.225	4.91352e-29	RPL6	E_C5
5.29573e-33	0.487687	0.346	0.063	1.53915e-28	SLC25A6	E_C5
3.38789e-32	0.994905	0.72	0.325	9.84656e-28	MT-CO1	E_C5
3.73288e-32	0.826953	0.523	0.16	1.08493e-27	RPL9	E_C5
3.77989e-32	0.814493	0.514	0.153	1.09859e-27	RPS16	E_C5
4.98345e-32	0.945073	0.673	0.302	1.44839e-27	RPL37A	E_C5
1.46894e-31	0.908706	0.673	0.309	4.26934e-27	RPS19	E_C5
2.13006e-31	0.629533	0.393	0.087	6.19081e-27	UBA52	E_C5
3.37281e-31	0.921777	0.598	0.224	9.80273e-27	RPL28	E_C5
1.22747e-30	0.633461	0.402	0.094	3.56752e-26	RPL30	E_C5
1.63204e-30	0.74651	0.505	0.152	4.74336e-26	RPSA	E_C5
3.84964e-30	0.863783	0.57	0.21	1.11886e-25	EEF2	E_C5
5.20558e-30	0.760599	0.495	0.147	1.51295e-25	RPS20	E_C5
8.78237e-30	0.787797	0.598	0.228	2.55251e-25	RPS9	E_C5
1.16179e-29	0.810219	0.505	0.16	3.37664e-25	RPL4	E_C5
2.67967e-29	0.722687	0.523	0.164	7.78819e-25	RPL36A	E_C5
2.73986e-29	0.442154	0.308	0.057	7.96312e-25	ATP5F1E	E_C5
3.29935e-29	0.848595	0.523	0.175	9.58924e-25	RPL23	E_C5
1.42766e-28	0.822145	0.533	0.174	4.14935e-24	MT-CYB	E_C5
2.41809e-28	0.758968	0.505	0.163	7.02795e-24	RPL14	E_C5
2.81093e-27	0.873952	0.664	0.332	8.16967e-23	RPS24	E_C5
3.09184e-26	0.540641	0.374	0.09	8.98613e-22	TUBB	E_C5
7.40224e-26	0.635005	0.402	0.107	2.15139e-21	RPS26	E_C5
1.9626e-25	0.608557	0.383	0.098	5.7041e-21	S100A11	E_C5
2.93556e-25	0.543891	0.374	0.094	8.53192e-21	NOP53	E_C5
5.0836e-25	0.834648	0.533	0.195	1.4775e-20	MT-CO2	E_C5
3.34059e-24	0.72898	0.458	0.151	9.7091e-20	RPL26	E_C5
1.00347e-23	0.548201	0.411	0.115	2.91649e-19	GAPDH	E_C5
1.47128e-23	0.621687	0.467	0.155	4.27614e-19	RPS25	E_C5
1.54248e-23	0.816289	0.598	0.28	4.48305e-19	RPL37	E_C5
3.18553e-23	0.575488	0.383	0.105	9.25842e-19	NORAD	E_C5
8.28293e-23	0.469734	0.336	0.082	2.40735e-18	CD63	E_C5
9.70693e-23	0.813014	0.57	0.265	2.82122e-18	RPL10	E_C5
1.99598e-22	0.785241	0.514	0.208	5.80112e-18	RPS3A	E_C5
3.00531e-22	0.765257	0.542	0.233	8.73464e-18	RACK1	E_C5
5.54944e-22	0.48928	0.308	0.073	1.61289e-17	RPL27	E_C5
7.3689e-22	0.748573	0.598	0.289	2.1417e-17	RPS3	E_C5
1.30179e-21	0.424841	0.271	0.058	3.78352e-17	NME2	E_C5
1.91641e-21	0.692929	0.449	0.156	5.56986e-17	RPL32	E_C5
2.12367e-21	0.579586	0.393	0.115	6.17224e-17	FTL	E_C5
2.48071e-21	0.647014	0.458	0.162	7.20992e-17	RPS29	E_C5
1.71581e-20	0.71859	0.43	0.149	4.98683e-16	TMSB4X	E_C5
3.49668e-20	0.647332	0.421	0.145	1.01628e-15	RPL23A	E_C5
6.82432e-20	0.443707	0.28	0.066	1.98342e-15	SRP14	E_C5
6.91536e-20	0.733433	0.505	0.214	2.00988e-15	RPL21	E_C5
8.88079e-20	0.613909	0.355	0.104	2.58111e-15	TMSB10	E_C5
1.35406e-19	0.669983	0.477	0.188	3.93543e-15	RPL22	E_C5
4.8116e-19	0.59815	0.346	0.099	1.39844e-14	CLU	E_C5
8.34395e-19	0.652052	0.458	0.179	2.42508e-14	RPL12	E_C5
1.13552e-18	0.662076	0.71	0.49	3.30029e-14	PTMA	E_C5
1.2867e-18	0.590786	0.495	0.197	3.73967e-14	CCND1	E_C5
1.81092e-18	0.717798	0.523	0.249	5.26324e-14	RPL17	E_C5
3.40247e-18	0.380545	0.28	0.069	9.88893e-14	UBB	E_C5
4.35074e-18	0.622737	0.458	0.174	1.2645e-13	SOX4	E_C5
1.59157e-17	0.465494	0.374	0.119	4.62575e-13	PFDN5	E_C5
4.49128e-17	0.525232	0.383	0.131	1.30534e-12	RPS15A	E_C5
7.49419e-17	0.493168	0.327	0.098	2.17811e-12	SPARC	E_C5
7.96492e-17	0.552235	0.393	0.141	2.31492e-12	RPS7	E_C5
2.34644e-16	0.602954	0.439	0.182	6.8197e-12	RPL10A	E_C5
6.56966e-16	0.437409	0.308	0.092	1.90941e-11	GSTP1	E_C5
1.41262e-15	0.336667	0.252	0.065	4.10563e-11	HNRNPA0	E_C5
1.6239e-15	0.620368	0.551	0.299	4.7197e-11	HNRNPA1	E_C5
2.01171e-15	0.657767	0.514	0.267	5.84682e-11	RPL5	E_C5
3.71343e-15	0.455931	0.336	0.11	1.07927e-10	EEF1B2	E_C5
5.36428e-15	0.626664	0.579	0.324	1.55908e-10	ACTB	E_C5
4.88714e-14	0.521821	0.411	0.171	1.4204e-09	RPL24	E_C5
1.03198e-13	0.403671	0.299	0.096	2.99934e-09	MARCKS	E_C5
3.53895e-13	0.571118	0.598	0.394	1.02856e-08	ACTG1	E_C5
8.02922e-13	0.594274	0.57	0.361	2.33361e-08	TPT1	E_C5
1.21356e-12	0.400936	0.262	0.08	3.5271e-08	CD74	E_C5
2.67545e-12	0.437257	0.262	0.083	7.77592e-08	VIM	E_C5
2.88899e-12	0.60951	0.318	0.117	8.39656e-08	GFAP	E_C5
5.77761e-12	0.514792	0.402	0.184	1.6792e-07	NACA	E_C5
1.06632e-11	0.503455	0.402	0.179	3.09915e-07	TUBA1A	E_C5
2.20987e-11	0.387507	0.299	0.11	6.42275e-07	BTF3	E_C5
1.22481e-09	0.452715	0.598	0.402	3.5598e-05	HSP90AB1	E_C5
1.62584e-09	0.37778	0.29	0.117	4.72535e-05	CALR	E_C5
1.96126e-09	0.439367	0.318	0.133	5.70019e-05	SFN	E_C5
2.03068e-09	0.387667	0.262	0.098	5.90198e-05	HLA-B	E_C5
2.85153e-09	0.351897	0.299	0.123	8.28769e-05	TOMM20	E_C5
5.45098e-09	0.371068	0.411	0.207	0.000158427	HSPA8	E_C5
5.64971e-09	0.367461	0.346	0.159	0.000164203	STMN1	E_C5
6.64598e-09	0.436202	0.364	0.18	0.000193159	H3F3B	E_C5
8.74763e-09	0.357119	0.29	0.119	0.000254241	IRF2BP2	E_C5
1.14127e-08	0.26312	0.262	0.101	0.000331699	ATP5F1B	E_C5
1.33677e-08	0.452262	0.383	0.203	0.000388517	H3F3A	E_C5
1.78418e-08	0.316273	0.262	0.104	0.000518553	MSX2	E_C5
4.65258e-08	0.306978	0.271	0.111	0.00135223	ATP5F1A	E_C5
6.03959e-08	0.505325	0.449	0.288	0.00175535	FTH1	E_C5
6.94063e-08	0.465277	0.533	0.329	0.00201722	KRT17	E_C5
1.25216e-07	0.425897	0.477	0.309	0.00363927	RPL31	E_C5
2.26536e-07	0.375577	0.308	0.145	0.00658403	HSPB1	E_C5
3.14889e-07	0.3875	0.383	0.218	0.00915192	EIF1	E_C5
6.25694e-07	0.372184	0.421	0.251	0.0181852	ST13	E_C5
6.54509e-07	0.338298	0.645	0.619	0.0190226	PABPC1	E_C5
6.55386e-07	0.415854	0.336	0.179	0.0190481	MAF	E_C5
6.88565e-07	0.321287	0.299	0.144	0.0200124	S100A10	E_C5
1.04611e-06	0.40344	0.477	0.308	0.030404	ITM2B	E_C5
1.30644e-06	0.311253	0.29	0.138	0.0379703	CAVIN1	E_C5
4.4068e-06	0.364146	0.327	0.175	0.128079	SPP1	E_C5
4.69652e-06	0.398621	0.299	0.159	0.1365	B2M	E_C5
7.44328e-06	0.429192	0.308	0.17	0.216332	GJA1	E_C5
7.67591e-06	0.387995	0.43	0.286	0.223093	CTSB	E_C5
8.36478e-06	0.333011	0.327	0.184	0.243114	RPL7L1	E_C5
8.41964e-06	0.274118	0.28	0.143	0.244709	TUBB4B	E_C5
1.0536e-05	0.277853	0.29	0.146	0.306219	ZFP36L2	E_C5
1.54036e-05	0.327339	0.514	0.388	0.447691	NPM1	E_C5
1.66788e-05	0.347422	0.346	0.203	0.484754	UBC	E_C5
2.75224e-05	0.259937	0.271	0.142	0.799912	CFL1	E_C5
4.04555e-05	0.281203	0.318	0.18	1	PTMS	E_C5
4.53467e-05	0.261016	0.28	0.144	1	PTN	E_C5
4.8673e-05	0.330521	0.327	0.198	1	YWHAB	E_C5
4.95941e-05	0.269382	0.318	0.179	1	CBX5	E_C5
5.5098e-05	0.329288	0.439	0.309	1	NCL	E_C5
6.85683e-05	0.332235	0.393	0.267	1	IER2	E_C5
7.75565e-05	0.267997	0.318	0.187	1	PPIA	E_C5
7.79758e-05	0.336525	0.458	0.323	1	SLC5A3	E_C5
0.000115923	0.290982	0.393	0.265	1	CANX	E_C5
0.000169599	0.312262	0.355	0.239	1	TLE5	E_C5
0.000241127	0.323757	0.505	0.43	1	NUCKS1	E_C5
0.000247713	0.25041	0.252	0.14	1	DUSP6	E_C5
0.000289556	0.261062	0.346	0.221	1	PDIA3	E_C5
0.000344399	0.299413	0.449	0.346	1	EEF1D	E_C5
0.000365142	0.312253	0.533	0.419	1	KRT5	E_C5
0.00037499	0.316692	0.346	0.232	1	PERP	E_C5
0.000421222	0.313051	0.374	0.256	1	DSTN	E_C5
0.000514424	0.28392	0.29	0.182	1	JUNB	E_C5
0.000537468	0.335004	0.374	0.278	1	MYL6	E_C5
0.00113721	0.267877	0.393	0.285	1	SNHG29	E_C5
0.00121734	0.264794	0.252	0.151	1	CXCL14	E_C5
0.00169853	0.251756	0.374	0.261	1	CNN2	E_C5
0.00213494	0.272581	0.393	0.291	1	DLX5	E_C5
0.00245528	0.250257	0.364	0.267	1	HSP90B1	E_C5
0.00291047	0.28151	0.43	0.373	1	EIF4B	E_C5
0.00360511	0.300224	0.252	0.163	1	NPAS3	E_C5
0.00397407	0.255379	0.458	0.382	1	COL17A1	E_C5
0.00507089	0.273308	0.29	0.204	1	PSAP	E_C5
4.52846e-271	0.902821	0.829	0.325	1.31615e-266	LINC00511	E_C3
5.90615e-267	0.837226	0.506	0.108	1.71656e-262	PID1	E_C3
3.11731e-261	0.696437	0.359	0.046	9.06014e-257	KCNH1	E_C3
2.1768e-245	0.688242	0.484	0.105	6.32664e-241	FAM20A	E_C3
1.90066e-233	0.494764	0.362	0.053	5.52407e-229	FAM198B-AS1	E_C3
3.47769e-219	0.753776	0.702	0.266	1.01076e-214	SHANK2	E_C3
1.70332e-217	0.728879	0.438	0.094	4.95052e-213	RIMS2	E_C3
9.3938e-215	0.759783	0.717	0.274	2.73021e-210	FMN1	E_C3
3.0979e-206	0.487952	0.373	0.067	9.00375e-202	TMEM144	E_C3
4.73291e-206	0.672584	0.946	0.736	1.37557e-201	NEAT1	E_C3
4.80156e-202	0.545396	0.436	0.097	1.39553e-197	PLXNA2	E_C3
3.91803e-201	0.761872	0.603	0.214	1.13873e-196	PRICKLE2	E_C3
2.2036e-196	0.68705	0.359	0.068	6.40454e-192	ST8SIA1	E_C3
4.95607e-191	0.645968	0.608	0.202	1.44043e-186	MEIS2	E_C3
6.11903e-189	0.562801	0.492	0.137	1.77843e-184	MAF	E_C3
5.24927e-185	0.779914	0.634	0.25	1.52565e-180	MIR31HG	E_C3
7.98138e-184	0.560792	0.422	0.099	2.31971e-179	CLDN1	E_C3
5.45539e-183	0.533174	0.393	0.088	1.58555e-178	MCF2L2	E_C3
7.48208e-180	0.748597	0.521	0.169	2.17459e-175	GRAMD1B	E_C3
1.83633e-177	0.389523	0.276	0.04	5.33712e-173	GASK1B	E_C3
3.69641e-169	0.527129	0.36	0.075	1.07433e-164	ROR1	E_C3
1.81773e-168	0.706293	0.607	0.229	5.28304e-164	CREB5	E_C3
1.3074e-160	0.671735	0.478	0.151	3.79982e-156	SCUBE3	E_C3
1.55099e-158	0.686616	0.69	0.324	4.5078e-154	TPM1	E_C3
1.73194e-157	0.407362	0.379	0.09	5.03372e-153	ST6GALNAC2	E_C3
4.72728e-156	0.660145	0.776	0.445	1.37394e-151	MAST4	E_C3
6.19128e-148	0.648559	0.636	0.268	1.79943e-143	MTSS1	E_C3
1.13284e-144	0.609795	0.482	0.162	3.2925e-140	RAPGEF5	E_C3
3.30696e-142	0.621176	0.652	0.286	9.61136e-138	B4GALNT3	E_C3
5.07041e-142	0.758223	0.626	0.29	1.47366e-137	SEMA6D	E_C3
7.20484e-142	0.412684	0.307	0.065	2.09401e-137	TOX2	E_C3
1.17482e-141	0.891155	0.496	0.185	3.41449e-137	KCNIP4	E_C3
4.77131e-132	0.585866	0.83	0.512	1.38673e-127	PALLD	E_C3
2.09497e-127	0.665122	0.343	0.093	6.08882e-123	NRG3	E_C3
1.26398e-125	0.510516	0.313	0.077	3.67364e-121	DGKI	E_C3
9.50635e-124	0.467895	0.445	0.15	2.76293e-119	BASP1	E_C3
1.02739e-118	0.534289	0.346	0.1	2.98601e-114	MIAT	E_C3
4.807e-115	0.378752	0.314	0.081	1.39711e-110	DSG3	E_C3
1.19543e-114	0.537184	0.77	0.521	3.47439e-110	TSC22D1	E_C3
1.55062e-114	0.419835	0.296	0.074	4.50672e-110	DRAIC	E_C3
4.19966e-114	0.610561	0.606	0.326	1.22059e-109	GCNT1	E_C3
8.86533e-110	0.46208	0.273	0.065	2.57662e-105	NELL1	E_C3
4.45987e-109	0.326295	0.314	0.086	1.29622e-104	CD24	E_C3
1.07322e-108	0.451707	0.446	0.166	3.11921e-104	SLC22A15	E_C3
1.72581e-108	0.4243	0.408	0.139	5.01589e-104	GJA1	E_C3
8.51775e-108	0.451825	0.837	0.637	2.4756e-103	FLNB	E_C3
2.48964e-107	0.442054	0.356	0.11	7.23589e-103	MICAL2	E_C3
8.07138e-106	0.305247	0.253	0.058	2.34587e-101	CYP2J2	E_C3
1.18282e-105	0.57663	0.54	0.215	3.43774e-101	LINC01060	E_C3
1.57429e-105	0.489725	0.817	0.593	4.57551e-101	PRKCA	E_C3
1.68858e-104	0.603937	0.685	0.43	4.90769e-100	CALD1	E_C3
2.09012e-102	0.516287	0.695	0.41	6.07473e-98	SVIL	E_C3
2.31196e-99	0.40001	0.295	0.082	6.71947e-95	CECR2	E_C3
3.76811e-99	0.425987	0.37	0.122	1.09516e-94	DTNA	E_C3
1.69937e-96	0.428449	0.403	0.151	4.93904e-92	CD109	E_C3
9.47256e-96	0.450196	0.78	0.553	2.7531e-91	AFF1	E_C3
2.20351e-94	0.557009	0.399	0.157	6.40428e-90	NCALD	E_C3
4.35684e-94	0.472232	0.805	0.634	1.26627e-89	TRPM7	E_C3
3.50275e-93	0.498419	0.605	0.334	1.01804e-88	ARHGAP26	E_C3
2.34991e-92	0.488667	0.476	0.204	6.82977e-88	EYA2	E_C3
3.53057e-92	0.486309	0.419	0.17	1.02612e-87	PALMD	E_C3
5.21818e-91	0.468067	0.59	0.298	1.51661e-86	ADAM23	E_C3
6.60366e-91	0.612902	0.588	0.341	1.91929e-86	AGBL4	E_C3
9.06778e-91	0.441401	0.592	0.32	2.63546e-86	KLHL24	E_C3
1.46531e-90	0.491019	0.552	0.271	4.25878e-86	CGNL1	E_C3
9.71266e-90	0.431654	0.366	0.124	2.82289e-85	GLIS3	E_C3
5.33478e-88	0.470063	0.671	0.397	1.5505e-83	OSBPL10	E_C3
6.86314e-88	0.431833	0.464	0.201	1.9947e-83	DIXDC1	E_C3
1.6026e-86	0.38282	0.313	0.101	4.6578e-82	DUSP10	E_C3
7.63367e-86	0.36891	0.302	0.095	2.21865e-81	AL022068.1	E_C3
4.4126e-83	0.447727	0.474	0.22	1.28248e-78	PLPP1	E_C3
4.357e-82	0.368321	0.838	0.706	1.26632e-77	ARL15	E_C3
1.01022e-81	0.43501	0.571	0.307	2.9361e-77	STON2	E_C3
1.28218e-80	0.539991	0.341	0.135	3.72652e-76	VWDE	E_C3
2.20188e-80	0.470117	0.565	0.293	6.39954e-76	PHLDB2	E_C3
3.57601e-79	0.400089	0.291	0.094	1.03933e-74	EHF	E_C3
6.96473e-79	0.441028	0.588	0.314	2.02423e-74	SGK1	E_C3
2.80335e-78	0.3797	0.44	0.185	8.14765e-74	MYO5B	E_C3
1.37276e-77	0.530952	0.647	0.394	3.9898e-73	ANXA1	E_C3
2.33729e-75	0.468221	0.518	0.272	6.7931e-71	RASGEF1B	E_C3
2.87725e-75	0.444303	0.652	0.364	8.36244e-71	FRMD6	E_C3
5.43744e-75	0.420604	0.778	0.568	1.58034e-70	ITGA2	E_C3
8.71821e-75	0.348828	0.4	0.167	2.53386e-70	WIPI1	E_C3
1.63924e-74	0.312516	0.334	0.121	4.76429e-70	ANXA3	E_C3
5.48092e-74	0.387575	0.365	0.142	1.59297e-69	ANK2	E_C3
2.35659e-73	0.439626	0.837	0.689	6.8492e-69	SLC20A2	E_C3
3.68781e-73	0.405244	0.376	0.156	1.07182e-68	SYTL2	E_C3
4.51382e-73	0.41294	0.446	0.198	1.3119e-68	MACC1	E_C3
8.23919e-73	0.330083	0.284	0.097	2.39464e-68	TMEM116	E_C3
1.21893e-72	0.480547	0.479	0.235	3.5427e-68	PTHLH	E_C3
5.12246e-72	0.350791	0.373	0.152	1.48879e-67	CYP27A1	E_C3
2.66895e-71	0.403865	0.581	0.317	7.75702e-67	MYH14	E_C3
3.36831e-71	0.281602	0.253	0.078	9.78965e-67	SUSD4	E_C3
4.54382e-71	0.302424	0.323	0.118	1.32062e-66	DSC2	E_C3
6.62678e-70	0.358905	0.295	0.104	1.92601e-65	TNFRSF21	E_C3
1.37296e-69	0.259017	0.932	0.856	3.99038e-65	CUX1	E_C3
1.79187e-69	0.438125	0.436	0.204	5.2079e-65	MPPED2	E_C3
3.65682e-69	0.398428	0.47	0.23	1.06282e-64	RNF144B	E_C3
4.86154e-69	0.273003	0.938	0.871	1.41296e-64	DST	E_C3
7.64481e-69	0.396044	0.403	0.171	2.22189e-64	IGFBP7	E_C3
1.89078e-68	0.422336	0.667	0.461	5.49535e-64	ENAH	E_C3
2.58622e-67	0.358258	0.44	0.205	7.51659e-63	PERP	E_C3
2.70315e-67	0.455548	0.528	0.283	7.85642e-63	EFNA5	E_C3
1.25418e-66	0.401821	0.452	0.222	3.64514e-62	LIMCH1	E_C3
3.03027e-66	0.283686	0.343	0.137	8.80717e-62	PLCH2	E_C3
3.53804e-66	0.471764	0.313	0.127	1.0283e-61	PLOD2	E_C3
7.93791e-66	0.34891	0.253	0.085	2.30707e-61	SATB2	E_C3
1.64625e-65	0.449018	0.372	0.161	4.78465e-61	KCNB2	E_C3
1.88448e-65	0.303575	0.25	0.081	5.47705e-61	KIAA1211L	E_C3
2.53494e-65	0.31687	0.282	0.098	7.36755e-61	SOX6	E_C3
1.3603e-63	0.406888	0.573	0.338	3.95358e-59	DGKH	E_C3
3.25503e-63	0.391448	0.533	0.302	9.46041e-59	NECTIN1	E_C3
1.23337e-62	0.299418	0.314	0.123	3.58467e-58	PDLIM1	E_C3
3.54077e-62	0.445857	0.642	0.417	1.02909e-57	HS3ST4	E_C3
8.32747e-61	0.379143	0.572	0.323	2.4203e-56	XYLT1	E_C3
1.5979e-60	0.428205	0.614	0.362	4.64415e-56	RUNX2	E_C3
6.2512e-60	0.386028	0.49	0.262	1.81685e-55	IRS1	E_C3
4.0583e-59	0.302729	0.833	0.7	1.17951e-54	ETV6	E_C3
4.80666e-59	0.42814	0.406	0.201	1.39701e-54	SH3RF3	E_C3
1.34171e-58	0.319665	0.435	0.207	3.89955e-54	UNC5B	E_C3
1.71549e-58	0.340986	0.738	0.575	4.98591e-54	YEATS2	E_C3
1.5443e-57	0.286881	0.303	0.12	4.48835e-53	PROS1	E_C3
3.29633e-57	0.381687	0.63	0.401	9.58044e-53	UBASH3B	E_C3
1.12075e-55	0.303916	0.413	0.198	3.25735e-51	TJP2	E_C3
8.75068e-55	0.279725	0.834	0.703	2.5433e-50	MAP4	E_C3
1.45987e-54	0.353291	0.56	0.34	4.24297e-50	MYO6	E_C3
2.53561e-54	0.313188	0.349	0.157	7.3695e-50	SULF2	E_C3
3.47424e-54	0.439544	0.471	0.262	1.00975e-49	PCAT1	E_C3
6.04479e-54	0.307832	0.465	0.242	1.75686e-49	ADCY7	E_C3
8.0007e-54	0.372238	0.515	0.29	2.32532e-49	LINC01605	E_C3
1.3833e-53	0.348741	0.577	0.359	4.02043e-49	ARHGEF10	E_C3
1.48556e-53	0.391112	0.677	0.495	4.31763e-49	BICD1	E_C3
2.18806e-53	0.275683	0.312	0.134	6.35937e-49	ST3GAL4	E_C3
4.57908e-53	0.273264	0.364	0.162	1.33086e-48	MIR34AHG	E_C3
1.35427e-52	0.389501	0.569	0.355	3.93606e-48	ANXA2	E_C3
1.44943e-52	0.353764	0.416	0.217	4.21264e-48	GAB2	E_C3
3.95741e-52	0.347284	0.46	0.246	1.15018e-47	EPS8	E_C3
1.11334e-51	0.346084	0.52	0.309	3.23581e-47	HK1	E_C3
1.25035e-51	0.470773	0.525	0.334	3.63401e-47	NRXN3	E_C3
1.47621e-51	0.251686	0.312	0.133	4.29045e-47	FHDC1	E_C3
5.64026e-51	0.314265	0.375	0.183	1.63928e-46	ANKRD44	E_C3
6.59403e-51	0.280581	0.451	0.236	1.91649e-46	GSN	E_C3
1.44586e-50	0.299265	0.322	0.145	4.20226e-46	GALNT10	E_C3
1.53453e-50	0.302711	0.416	0.21	4.45997e-46	BCAR3	E_C3
1.93155e-49	0.318017	0.705	0.508	5.61386e-45	AFDN	E_C3
4.16057e-49	0.365612	0.586	0.371	1.20923e-44	ITGA6	E_C3
6.10403e-49	0.274942	0.827	0.757	1.77408e-44	TIAM1	E_C3
1.04593e-48	0.356566	0.586	0.366	3.0399e-44	SDK2	E_C3
1.252e-48	0.331983	0.498	0.286	3.6388e-44	TNFAIP8	E_C3
2.40778e-48	0.312309	0.281	0.121	6.99797e-44	COL5A2	E_C3
3.36232e-48	0.355308	0.368	0.178	9.77225e-44	HS6ST2	E_C3
5.42568e-48	0.302298	0.413	0.213	1.57692e-43	CNN3	E_C3
1.66734e-47	0.428318	0.403	0.208	4.84597e-43	LSAMP	E_C3
1.8549e-47	0.28515	0.317	0.145	5.39109e-43	EFNB2	E_C3
2.18123e-47	0.307192	0.808	0.682	6.33954e-43	AGAP1	E_C3
2.50427e-47	0.255216	0.313	0.137	7.27842e-43	KHDRBS3	E_C3
4.74546e-47	0.310968	0.646	0.434	1.37922e-42	LENG8	E_C3
1.04082e-46	0.346218	0.613	0.445	3.02504e-42	MAP3K4	E_C3
1.08582e-46	0.343029	0.65	0.464	3.15582e-42	PRKAG2	E_C3
1.34119e-46	0.36803	0.32	0.15	3.89804e-42	BARX2	E_C3
1.60059e-46	0.271477	0.341	0.161	4.65196e-42	CDYL2	E_C3
1.97748e-46	0.406313	0.543	0.34	5.74734e-42	SLC35F3	E_C3
2.46915e-46	0.347543	0.618	0.438	7.17633e-42	SH3RF2	E_C3
3.39796e-46	0.356693	0.526	0.32	9.87583e-42	KRT19	E_C3
4.11294e-46	0.288433	0.782	0.655	1.19538e-41	MAP7	E_C3
4.55549e-46	0.314171	0.304	0.135	1.32401e-41	FRMD5	E_C3
6.14301e-46	0.306077	0.363	0.181	1.7854e-41	FGD4	E_C3
1.58025e-45	0.283708	0.759	0.616	4.59284e-41	DIP2B	E_C3
3.91321e-45	0.359592	0.38	0.202	1.13734e-40	RETREG1	E_C3
9.48865e-45	0.32299	0.5	0.292	2.75778e-40	CRYBG1	E_C3
1.81165e-44	0.295346	0.448	0.249	5.26537e-40	CREB3L2	E_C3
3.72795e-44	0.317461	0.605	0.413	1.08349e-39	CXADR	E_C3
3.89212e-44	0.31642	0.563	0.37	1.13121e-39	MAP3K1	E_C3
6.91047e-44	0.449459	0.43	0.253	2.00846e-39	NDRG1	E_C3
1.11643e-43	0.316402	0.486	0.289	3.2448e-39	LHFPL2	E_C3
1.49604e-43	0.330442	0.655	0.46	4.3481e-39	SSBP2	E_C3
2.16983e-43	0.286459	0.36	0.182	6.30641e-39	GPR137C	E_C3
2.62616e-43	0.338009	0.466	0.281	7.63267e-39	ABCC4	E_C3
3.75408e-43	0.304246	0.394	0.212	1.09108e-38	RAB8B	E_C3
9.64034e-43	0.31593	0.666	0.488	2.80187e-38	LIMS1	E_C3
1.05703e-42	0.268973	0.361	0.185	3.07216e-38	BNIP3L	E_C3
3.68099e-42	0.382555	0.451	0.257	1.06984e-37	ERBB4	E_C3
1.90019e-41	0.319908	0.703	0.536	5.5227e-37	BCL2	E_C3
2.17784e-41	0.303838	0.291	0.138	6.32968e-37	PLD1	E_C3
5.331e-41	0.303933	0.312	0.155	1.5494e-36	FILIP1L	E_C3
8.44881e-41	0.321653	0.403	0.224	2.45556e-36	PLS3	E_C3
1.20269e-40	0.332868	0.554	0.363	3.49551e-36	HIVEP3	E_C3
1.35927e-40	0.281236	0.716	0.566	3.95058e-36	FAM49B	E_C3
1.37257e-40	0.274127	0.321	0.157	3.98925e-36	PRR5L	E_C3
1.83503e-40	0.289157	0.515	0.32	5.33334e-36	OTUD7B	E_C3
3.1027e-40	0.25133	0.314	0.152	9.01769e-36	MXD1	E_C3
6.65509e-40	0.298551	0.471	0.284	1.93423e-35	RALGPS1	E_C3
1.04467e-39	0.285319	0.433	0.251	3.03622e-35	MARK1	E_C3
1.39512e-39	0.406555	0.425	0.257	4.05479e-35	ENOX1	E_C3
3.24513e-39	0.291521	0.439	0.256	9.43164e-35	NAV1	E_C3
8.92644e-39	0.297429	0.545	0.36	2.59438e-34	HHAT	E_C3
4.04131e-38	0.294189	0.697	0.543	1.17456e-33	CDH1	E_C3
7.00019e-37	0.293315	0.554	0.388	2.03453e-32	NCK2	E_C3
1.15362e-36	0.265368	0.509	0.323	3.35287e-32	ZNF846	E_C3
3.4532e-36	0.257714	0.442	0.266	1.00364e-31	CAPN2	E_C3
5.45169e-36	0.261033	0.421	0.249	1.58448e-31	SPPL2A	E_C3
7.30539e-36	0.295411	0.323	0.166	2.12324e-31	TOX	E_C3
1.89332e-35	0.319294	0.389	0.229	5.50276e-31	FAM20C	E_C3
4.72287e-35	0.300286	0.518	0.342	1.37266e-30	DLEU2	E_C3
6.1359e-35	0.281222	0.311	0.163	1.78334e-30	TUBA1A	E_C3
6.45668e-35	0.262431	0.746	0.608	1.87657e-30	PAM	E_C3
6.48222e-35	0.265002	0.403	0.226	1.88399e-30	COBL	E_C3
1.56051e-34	0.280284	0.652	0.474	4.53548e-30	SEPTIN9	E_C3
1.59723e-34	0.28239	0.367	0.207	4.6422e-30	PCLO	E_C3
3.97559e-34	0.307473	0.573	0.403	1.15547e-29	LTBP1	E_C3
6.44057e-34	0.273496	0.365	0.203	1.87189e-29	SERPINB5	E_C3
1.13546e-33	0.315968	0.453	0.283	3.3001e-29	OCA2	E_C3
1.76279e-33	0.344409	0.509	0.352	5.12338e-29	NCKAP5	E_C3
1.92473e-33	0.281062	0.724	0.587	5.59405e-29	ARHGAP42	E_C3
2.04475e-33	0.263047	0.567	0.392	5.94285e-29	C11orf80	E_C3
2.14926e-32	0.280475	0.613	0.446	6.24661e-28	PDLIM5	E_C3
4.54228e-32	0.341708	0.322	0.173	1.32017e-27	SGCD	E_C3
1.46611e-31	0.267546	0.496	0.327	4.26111e-27	STIM1	E_C3
1.6659e-31	0.256345	0.533	0.366	4.84177e-27	PJA2	E_C3
2.20695e-31	0.263527	0.59	0.414	6.41428e-27	MYOF	E_C3
5.55281e-31	0.27956	0.595	0.433	1.61387e-26	SLC22A23	E_C3
1.36943e-30	0.256262	0.671	0.519	3.98011e-26	ZMIZ1	E_C3
4.08058e-30	0.271622	0.384	0.234	1.18598e-25	ABHD3	E_C3
1.13134e-29	0.265711	0.596	0.448	3.28812e-25	HIF1A	E_C3
1.25354e-29	0.298237	0.376	0.227	3.64328e-25	CACNB4	E_C3
1.29642e-29	0.372314	0.737	0.641	3.76791e-25	CCDC91	E_C3
1.36026e-29	0.287011	0.655	0.535	3.95347e-25	SESN3	E_C3
1.42577e-29	0.258144	0.344	0.198	4.14386e-25	KLF6	E_C3
3.52074e-29	0.253463	0.538	0.37	1.02327e-24	JUP	E_C3
4.12722e-29	0.349855	0.469	0.315	1.19953e-24	PTPRD	E_C3
5.01878e-29	0.267964	0.392	0.236	1.45866e-24	TNS4	E_C3
8.92047e-29	0.301939	0.539	0.404	2.59264e-24	ANKH	E_C3
1.02151e-28	0.306812	0.358	0.213	2.96892e-24	LUZP2	E_C3
2.45939e-28	0.283358	0.448	0.297	7.14798e-24	TPST1	E_C3
7.66403e-28	0.316597	0.404	0.269	2.22747e-23	NUDT4	E_C3
1.40674e-27	0.269541	0.502	0.354	4.08856e-23	NPAS2	E_C3
7.16871e-27	0.36926	0.446	0.306	2.08351e-22	DCC	E_C3
2.63004e-26	0.252746	0.718	0.611	7.64396e-22	ROR2	E_C3
1.2289e-25	0.262336	0.4	0.256	3.57167e-21	WNT5B	E_C3
1.90448e-25	0.282493	0.651	0.542	5.53519e-21	LAMB1	E_C3
2.92871e-25	0.268808	0.659	0.53	8.512e-21	SLC39A14	E_C3
1.10397e-24	0.252767	0.264	0.144	3.20857e-20	CTNNA3	E_C3
1.63031e-23	0.25024	0.473	0.332	4.73833e-19	DCBLD2	E_C3
8.34991e-23	0.260157	0.577	0.451	2.42682e-18	C5orf66	E_C3
3.18773e-22	0.278265	0.482	0.344	9.26481e-18	FRMPD4	E_C3
3.80341e-22	0.260512	0.515	0.379	1.10542e-17	SQSTM1	E_C3
3.45524e-21	0.309738	0.474	0.345	1.00423e-16	LAMC2	E_C3
7.79417e-21	0.253004	0.469	0.34	2.2653e-16	PKP2	E_C3
1.64125e-20	0.258518	0.651	0.544	4.77014e-16	MID1	E_C3
2.11535e-10	0.261847	0.366	0.309	6.14806e-06	KCNH5	E_C3
0	1.82361	0.914	0.139	0	DPP6	E_C4
0	1.6716	0.954	0.134	0	INPP4B	E_C4
0	1.64377	0.868	0.022	0	PTCHD4	E_C4
0	1.59162	0.744	0.016	0	RHCG	E_C4
0	1.42609	0.753	0.053	0	RARRES1	E_C4
0	1.40898	0.845	0.016	0	AL353138.1	E_C4
0	1.40523	0.914	0.145	0	MIR4435-2HG	E_C4
0	1.37502	0.822	0.085	0	KRT23	E_C4
0	1.36334	0.868	0.123	0	GLIS3	E_C4
0	1.29469	0.813	0.009	0	MUC4	E_C4
0	1.23362	0.845	0.036	0	ELF3	E_C4
0	1.23047	0.833	0.095	0	AC005062.1	E_C4
0	1.2242	0.819	0.08	0	PRSS12	E_C4
0	1.1868	0.914	0.057	0	BICDL2	E_C4
0	1.18194	0.799	0.085	0	LYN	E_C4
0	1.16116	0.862	0.086	0	EHF	E_C4
0	1.15332	0.839	0.13	0	AC093865.1	E_C4
0	1.14087	0.629	0.044	0	CFTR	E_C4
0	1.08143	0.71	0.079	0	PIK3R3	E_C4
0	1.05174	0.807	0.08	0	GPRC5A	E_C4
0	1.03044	0.693	0.02	0	SPNS2	E_C4
0	1.02492	0.782	0.089	0	TNFAIP2	E_C4
0	1.00202	0.77	0.047	0	EPS8L1	E_C4
0	0.976225	0.635	0.02	0	TMPRSS4	E_C4
0	0.963169	0.641	0.007	0	SCEL	E_C4
0	0.962873	0.618	0.03	0	ADAMTS14	E_C4
0	0.956613	0.603	0.041	0	TMPRSS11D	E_C4
0	0.943066	0.707	0.079	0	SGPP2	E_C4
0	0.927205	0.693	0.048	0	TM4SF1	E_C4
0	0.920619	0.595	0.026	0	DNAH11	E_C4
0	0.863624	0.701	0.068	0	DAPK2	E_C4
0	0.852056	0.638	0.055	0	RAB27B	E_C4
0	0.839917	0.557	0.014	0	TMC5	E_C4
0	0.835244	0.425	0.013	0	IDO1	E_C4
0	0.812356	0.477	0.025	0	MECOM	E_C4
0	0.811824	0.71	0.069	0	ARNTL2	E_C4
0	0.811785	0.569	0.009	0	IGF2BP3	E_C4
0	0.803265	0.721	0.079	0	GRHL1	E_C4
0	0.781466	0.555	0.029	0	HS3ST1	E_C4
0	0.780853	0.532	0.016	0	AC025580.2	E_C4
0	0.777979	0.635	0.056	0	TENT5A	E_C4
0	0.775665	0.606	0.032	0	CDRT1	E_C4
0	0.772047	0.517	0.018	0	TMEM45B	E_C4
0	0.765824	0.609	0.052	0	RASEF	E_C4
0	0.762791	0.592	0.041	0	LAMA4	E_C4
0	0.75656	0.523	0.006	0	LIPK	E_C4
0	0.74324	0.543	0.018	0	WFDC10B	E_C4
0	0.730901	0.664	0.04	0	ALS2CL	E_C4
0	0.728199	0.549	0.007	0	LIPH	E_C4
0	0.718605	0.537	0.024	0	SERPINB1	E_C4
0	0.708628	0.445	0.024	0	XDH	E_C4
0	0.708344	0.578	0.01	0	B3GALT5	E_C4
0	0.700789	0.417	0.017	0	LINC02306	E_C4
0	0.680356	0.494	0.007	0	STEAP4	E_C4
0	0.679012	0.598	0.053	0	PRSS22	E_C4
0	0.671222	0.434	0.006	0	FAM83A	E_C4
0	0.659955	0.555	0.03	0	DUSP4	E_C4
0	0.656145	0.414	0.016	0	WDR72	E_C4
0	0.645861	0.514	0.032	0	IL34	E_C4
0	0.636837	0.382	0.013	0	HKDC1	E_C4
0	0.629431	0.546	0.032	0	KRT7	E_C4
0	0.625686	0.517	0.02	0	MOCOS	E_C4
0	0.618498	0.468	0.021	0	BCAS1	E_C4
0	0.613225	0.425	0.009	0	ATG9B	E_C4
0	0.612518	0.411	0.009	0	MYO16-AS1	E_C4
0	0.609184	0.371	0.003	0	MUC16	E_C4
0	0.606071	0.549	0.032	0	MLPH	E_C4
0	0.605851	0.46	0.027	0	VTCN1	E_C4
0	0.591374	0.454	0.007	0	AF064860.1	E_C4
0	0.588986	0.526	0.01	0	TJP3	E_C4
0	0.582211	0.443	0.008	0	TMPRSS11E	E_C4
0	0.577978	0.543	0.033	0	CRYBG2	E_C4
0	0.566328	0.451	0.02	0	TMPRSS2	E_C4
0	0.540256	0.546	0.03	0	CLDN7	E_C4
0	0.540191	0.261	0.003	0	PADI1	E_C4
0	0.52087	0.517	0.026	0	SCNN1A	E_C4
0	0.51832	0.463	0.013	0	CCDC69	E_C4
0	0.499885	0.443	0.01	0	LCN2	E_C4
0	0.491594	0.374	0.01	0	LURAP1L	E_C4
0	0.489579	0.328	0.007	0	AC005699.1	E_C4
0	0.466326	0.287	0.004	0	GDA	E_C4
0	0.465319	0.313	0.008	0	CLIC5	E_C4
0	0.46257	0.385	0.016	0	EPDR1	E_C4
0	0.456483	0.365	0.01	0	MFSD4A	E_C4
0	0.441787	0.408	0.009	0	AC103718.1	E_C4
0	0.439714	0.365	0.006	0	ADGRF1	E_C4
0	0.428109	0.287	0.007	0	CFB	E_C4
0	0.42723	0.414	0.017	0	GSDMC	E_C4
0	0.369445	0.287	0.005	0	CEACAM6	E_C4
0	0.363617	0.362	0.009	0	SDCBP2	E_C4
0	0.359282	0.27	0.003	0	SAA2	E_C4
0	0.352807	0.348	0.004	0	FUT3	E_C4
0	0.347236	0.31	0.007	0	TSPAN1	E_C4
0	0.338177	0.328	0.009	0	AC068491.3	E_C4
0	0.324136	0.299	0.005	0	IGSF5	E_C4
0	0.303485	0.307	0.007	0	FOXC1	E_C4
0	0.296772	0.287	0.003	0	ARHGAP40	E_C4
3.64117e-305	0.488682	0.256	0.005	1.05827e-300	KCNJ16	E_C4
6.12096e-304	1.35367	0.833	0.144	1.779e-299	CD55	E_C4
1.16616e-303	0.487908	0.48	0.032	3.38932e-299	CAMK2N1	E_C4
7.08338e-303	0.796745	0.71	0.084	2.05871e-298	IL18	E_C4
1.11481e-302	1.34845	0.94	0.198	3.24007e-298	MACC1	E_C4
2.51587e-302	1.05325	0.802	0.119	7.31211e-298	STK39	E_C4
8.58396e-302	0.349443	0.267	0.006	2.49484e-297	A2ML1	E_C4
5.54411e-301	0.35482	0.353	0.015	1.61134e-296	FUT2	E_C4
3.36549e-300	0.571641	0.514	0.039	9.78147e-296	LNX1	E_C4
6.05723e-299	0.823172	0.681	0.079	1.76047e-294	CDKN2A	E_C4
1.02735e-298	0.403771	0.362	0.016	2.9859e-294	SIDT1	E_C4
8.03413e-297	0.41285	0.391	0.02	2.33504e-292	DAPP1	E_C4
2.29639e-293	0.918241	0.796	0.112	6.67423e-289	MICAL2	E_C4
6.2363e-292	1.08483	0.868	0.149	1.81252e-287	RBPMS	E_C4
6.47827e-290	0.739638	0.54	0.047	1.88284e-285	C4orf19	E_C4
2.66744e-285	1.09073	0.819	0.141	7.75264e-281	SMAP2	E_C4
2.66624e-283	0.563669	0.526	0.044	7.74916e-279	RHBDL2	E_C4
4.61118e-282	0.346838	0.319	0.012	1.34019e-277	WFDC3	E_C4
2.82047e-280	0.832855	0.58	0.058	8.19741e-276	IL1R1	E_C4
3.14825e-280	0.827103	0.667	0.077	9.15007e-276	KIAA1211L	E_C4
4.00058e-279	0.52473	0.497	0.04	1.16273e-274	CDKN2B	E_C4
2.38561e-275	0.277917	0.296	0.01	6.93355e-271	MAB21L4	E_C4
1.37095e-274	0.863293	0.77	0.114	3.98453e-270	ACSL1	E_C4
1.52433e-274	0.380346	0.33	0.014	4.43031e-270	MX2	E_C4
7.38607e-272	0.372599	0.279	0.009	2.14669e-267	AC139720.1	E_C4
1.20864e-271	0.660654	0.445	0.032	3.51279e-267	DUSP5	E_C4
1.10777e-270	0.643779	0.382	0.022	3.21961e-266	KRT13	E_C4
2.02758e-270	0.626405	0.511	0.044	5.89295e-266	MGST1	E_C4
9.86343e-269	0.957775	0.767	0.118	2.86671e-264	LINC00278	E_C4
1.04252e-266	0.357859	0.279	0.009	3.02999e-262	C15orf48	E_C4
1.72928e-259	0.66124	0.606	0.067	5.02598e-255	CYTOR	E_C4
8.48049e-259	0.610824	0.56	0.057	2.46477e-254	CFI	E_C4
8.35444e-256	0.370947	0.322	0.015	2.42813e-251	ATP6V1C2	E_C4
1.10706e-254	0.405104	0.307	0.013	3.21755e-250	FA2H	E_C4
1.87175e-252	0.857304	0.658	0.087	5.44005e-248	ATP10B	E_C4
4.09873e-250	0.384231	0.313	0.014	1.19126e-245	ANPEP	E_C4
5.04873e-248	0.897659	0.784	0.13	1.46736e-243	PLD1	E_C4
2.05839e-247	0.689067	0.621	0.077	5.98251e-243	TMEM184A	E_C4
2.93827e-246	0.571664	0.537	0.056	8.5398e-242	TOB1	E_C4
1.66105e-244	0.654179	0.503	0.047	4.82768e-240	C3	E_C4
1.81043e-240	0.278694	0.302	0.014	5.26184e-236	RHOV	E_C4
1.92786e-239	0.791248	0.756	0.121	5.60313e-235	ANXA3	E_C4
8.30375e-239	0.82	0.595	0.073	2.4134e-234	ESRRG	E_C4
1.88659e-238	0.394103	0.371	0.024	5.4832e-234	PLEKHA6	E_C4
1.49263e-235	0.432436	0.359	0.022	4.33817e-231	GNA14	E_C4
1.68913e-234	0.643284	0.437	0.037	4.9093e-230	IL1RN	E_C4
7.84314e-234	0.548177	0.394	0.029	2.27953e-229	ARHGAP6	E_C4
1.6943e-233	0.344721	0.293	0.014	4.92432e-229	LINC00382	E_C4
1.44599e-232	0.609696	0.434	0.036	4.20262e-228	BIRC3	E_C4
9.77966e-229	0.308816	0.276	0.012	2.84236e-224	S100A9	E_C4
7.78245e-228	0.72801	0.675	0.101	2.26189e-223	GABRE	E_C4
6.11433e-223	0.56293	0.394	0.031	1.77707e-218	ATP13A4	E_C4
5.65507e-222	1.08491	0.853	0.209	1.64359e-217	IKZF2	E_C4
4.04129e-219	0.661224	0.434	0.039	1.17456e-214	TFCP2L1	E_C4
1.34807e-217	0.639927	0.609	0.081	3.91803e-213	TYMP	E_C4
4.70463e-216	0.415485	0.394	0.031	1.36735e-211	LINC01133	E_C4
5.0228e-216	1.00842	0.819	0.182	1.45983e-211	PVT1	E_C4
1.19747e-215	0.934297	0.744	0.135	3.48033e-211	F3	E_C4
5.38136e-215	0.82664	0.707	0.124	1.56404e-210	NFKBIZ	E_C4
9.53049e-215	0.632891	0.546	0.065	2.76994e-210	GPR39	E_C4
1.12869e-214	0.534924	0.379	0.028	3.28043e-210	ZFPM2-AS1	E_C4
1.37052e-213	0.439535	0.483	0.05	3.98328e-209	PROM2	E_C4
2.30352e-213	0.406072	0.397	0.032	6.69495e-209	XAF1	E_C4
4.84271e-213	0.97979	0.79	0.162	1.40749e-208	DOCK3	E_C4
8.21351e-210	0.792813	0.546	0.07	2.38717e-205	TNFAIP3	E_C4
3.20143e-208	0.278907	0.307	0.018	9.30464e-204	GNA15	E_C4
8.29263e-208	0.852406	0.793	0.161	2.41017e-203	MIR34AHG	E_C4
1.58481e-205	0.916723	0.848	0.189	4.60609e-201	MYO5B	E_C4
9.63755e-204	0.84685	0.598	0.089	2.80106e-199	FBXO32	E_C4
2.3663e-203	0.315359	0.25	0.011	6.87742e-199	S100A8	E_C4
1.72817e-202	0.511837	0.491	0.056	5.02275e-198	BAG1	E_C4
5.89939e-201	0.349226	0.333	0.023	1.7146e-196	AC006230.1	E_C4
1.10174e-199	0.369874	0.353	0.027	3.20209e-195	STRA6	E_C4
1.10753e-199	0.861733	0.675	0.117	3.21893e-195	NTN1	E_C4
5.74968e-198	0.860718	0.822	0.193	1.67109e-193	ARHGEF10L	E_C4
1.04323e-197	0.697183	0.733	0.137	3.03206e-193	TRIM22	E_C4
1.23814e-197	0.742171	0.649	0.104	3.59852e-193	DUSP10	E_C4
3.00732e-196	0.523972	0.575	0.079	8.74048e-192	PIM3	E_C4
1.27798e-195	0.370944	0.307	0.02	3.71432e-191	FLVCR2	E_C4
1.05222e-194	0.621108	0.362	0.03	3.05818e-190	SULT1E1	E_C4
1.404e-194	0.764188	0.678	0.121	4.08058e-190	CA3	E_C4
2.24657e-194	0.385913	0.417	0.04	6.52944e-190	SLC4A11	E_C4
7.20317e-194	0.911546	0.744	0.146	2.09353e-189	BARX2	E_C4
9.29377e-194	0.301627	0.279	0.016	2.70114e-189	NOD2	E_C4
1.31931e-193	0.56998	0.365	0.031	3.83445e-189	PTPN22	E_C4
1.56183e-193	1.14663	0.543	0.08	4.5393e-189	FAM155A	E_C4
2.4772e-193	0.720121	0.701	0.123	7.19973e-189	ARRDC3	E_C4
3.65295e-193	0.454787	0.477	0.054	1.06169e-188	BCL3	E_C4
3.08264e-191	1.28807	0.966	0.402	8.95939e-187	ANXA1	E_C4
3.55571e-191	0.666021	0.563	0.081	1.03343e-186	LINC00472	E_C4
1.94293e-190	1.17922	0.954	0.4	5.64692e-186	GPCPD1	E_C4
2.41889e-190	1.01286	0.931	0.343	7.03027e-186	MYO6	E_C4
3.29857e-190	0.439896	0.356	0.029	9.58695e-186	RASSF6	E_C4
9.29068e-190	1.11789	0.96	0.424	2.70024e-185	NEBL	E_C4
1.14131e-189	0.745474	0.58	0.09	3.31711e-185	HNF4G	E_C4
2.65494e-189	0.689628	0.635	0.1	7.71631e-185	ABTB2	E_C4
2.28804e-186	0.699233	0.601	0.095	6.64995e-182	CADPS2	E_C4
6.31937e-186	0.515153	0.552	0.076	1.83666e-181	CDKN2B-AS1	E_C4
7.78255e-186	0.936357	0.848	0.212	2.26192e-181	EYA2	E_C4
1.8254e-185	0.680031	0.443	0.049	5.30534e-181	AC073114.1	E_C4
4.58531e-183	0.50946	0.503	0.066	1.33267e-178	PHLDA1	E_C4
2.72231e-182	0.987194	0.94	0.324	7.91211e-178	MYH14	E_C4
2.89732e-182	0.893706	0.825	0.213	8.42077e-178	GTDC1	E_C4
2.84382e-181	0.567063	0.578	0.089	8.26527e-177	MPZL3	E_C4
5.68584e-181	0.389114	0.353	0.031	1.65253e-176	AL136442.1	E_C4
9.29204e-181	0.837708	0.787	0.18	2.70064e-176	LGALS3	E_C4
3.17831e-180	0.402358	0.448	0.051	9.23745e-176	PLEKHG6	E_C4
1.71347e-179	0.804562	0.658	0.126	4.98002e-175	MAP3K8	E_C4
1.38643e-178	0.80253	0.787	0.178	4.02953e-174	FGD4	E_C4
2.7473e-178	0.617348	0.698	0.131	7.98475e-174	ABCA7	E_C4
2.9845e-178	0.434897	0.451	0.053	8.67415e-174	CLDN4	E_C4
1.44182e-176	0.830855	0.802	0.204	4.1905e-172	LLGL2	E_C4
2.22828e-176	0.321849	0.284	0.019	6.47629e-172	IL15	E_C4
4.81076e-176	0.329809	0.293	0.021	1.3982e-171	CWH43	E_C4
2.03093e-175	0.61628	0.549	0.085	5.9027e-171	ZMAT3	E_C4
3.24242e-175	0.831541	0.724	0.161	9.42378e-171	KLF3	E_C4
3.88695e-174	0.324076	0.328	0.027	1.1297e-169	MUC1	E_C4
8.27264e-173	0.343373	0.296	0.021	2.40436e-168	SERPINB9	E_C4
9.35124e-173	0.498118	0.385	0.039	2.71784e-168	CDH4	E_C4
1.3145e-172	0.921605	0.784	0.204	3.82045e-168	TC2N	E_C4
3.39348e-171	0.672587	0.563	0.09	9.8628e-167	DSG3	E_C4
2.66644e-167	0.500368	0.466	0.062	7.74975e-163	PDP1	E_C4
8.65775e-165	0.954679	0.833	0.248	2.51629e-160	EPS8	E_C4
1.07487e-164	1.11785	0.914	0.386	3.124e-160	LRMDA	E_C4
1.0836e-164	0.388442	0.382	0.041	3.14936e-160	USP43	E_C4
2.97737e-164	0.966759	0.922	0.378	8.65344e-160	MBOAT2	E_C4
5.35987e-164	0.330437	0.287	0.022	1.55779e-159	DNAH5	E_C4
9.02956e-164	0.677604	0.615	0.116	2.62435e-159	FRK	E_C4
3.89679e-163	1.04363	0.968	0.362	1.13256e-158	LINC00511	E_C4
1.4907e-162	0.56497	0.486	0.07	4.33256e-158	COL9A2	E_C4
7.80672e-161	0.399764	0.365	0.037	2.26894e-156	SLC15A1	E_C4
1.75374e-159	1.20884	0.833	0.258	5.09707e-155	ERBB4	E_C4
2.01769e-159	0.711168	0.497	0.076	5.86421e-155	BRINP1	E_C4
3.01348e-159	0.453283	0.405	0.048	8.75837e-155	CSTB	E_C4
4.41061e-159	0.309003	0.273	0.02	1.2819e-154	AL589935.1	E_C4
7.9481e-159	0.270729	0.305	0.025	2.31004e-154	SP140L	E_C4
3.31003e-158	0.770234	0.624	0.126	9.62026e-154	CATSPERB	E_C4
3.65283e-158	0.961553	0.897	0.301	1.06166e-153	PCSK5	E_C4
4.12797e-158	0.792217	0.807	0.227	1.19975e-153	SLC25A37	E_C4
6.16637e-158	0.276334	0.27	0.019	1.7922e-153	ABO	E_C4
4.2407e-156	0.513492	0.592	0.105	1.23252e-151	CBR3-AS1	E_C4
9.15284e-156	0.318125	0.279	0.021	2.66018e-151	AC004231.1	E_C4
7.11466e-155	0.521002	0.388	0.046	2.0678e-150	LUCAT1	E_C4
1.16176e-154	0.298169	0.322	0.03	3.37654e-150	FAM83E	E_C4
1.9459e-154	0.516175	0.414	0.052	5.65555e-150	PGBD5	E_C4
1.68954e-153	0.551796	0.652	0.131	4.91047e-149	NECTIN4	E_C4
2.36986e-153	0.64659	0.603	0.114	6.88775e-149	ABCG1	E_C4
5.10456e-153	0.501368	0.379	0.044	1.48359e-148	TESC	E_C4
1.45159e-152	0.447583	0.514	0.08	4.21889e-148	SYT7	E_C4
1.57236e-152	0.438551	0.46	0.064	4.56991e-148	TMEM154	E_C4
1.60484e-152	0.806954	0.655	0.15	4.6643e-148	GLUL	E_C4
1.99913e-152	0.986894	0.943	0.369	5.81028e-148	RUNX2	E_C4
5.17835e-152	1.03205	0.853	0.331	1.50503e-147	B4GALT5	E_C4
3.83304e-151	0.297219	0.302	0.026	1.11404e-146	SCO2	E_C4
1.9919e-150	0.290535	0.256	0.019	5.78925e-146	FOXQ1	E_C4
5.44552e-150	0.4139	0.402	0.05	1.58268e-145	PLK2	E_C4
5.52434e-150	0.779962	0.793	0.213	1.60559e-145	SIPA1L2	E_C4
6.45867e-150	0.457532	0.445	0.061	1.87715e-145	RASSF5	E_C4
1.29578e-149	0.835311	0.767	0.206	3.76606e-145	AKAP6	E_C4
2.07686e-149	0.347082	0.359	0.039	6.03618e-145	KRTAP5-AS1	E_C4
2.63647e-149	0.504595	0.428	0.057	7.66262e-145	SAMD12-AS1	E_C4
4.22352e-149	0.830031	0.825	0.227	1.22752e-144	MEIS2	E_C4
4.90311e-149	0.723634	0.805	0.209	1.42504e-144	BHLHE40	E_C4
1.73599e-148	0.984218	0.954	0.49	5.04548e-144	ITGB8	E_C4
1.89151e-148	0.498162	0.532	0.089	5.49749e-144	RHPN2	E_C4
7.74369e-148	0.255761	0.256	0.019	2.25063e-143	BIK	E_C4
5.32799e-147	0.603857	0.572	0.11	1.54853e-142	TNIP1	E_C4
1.19596e-146	0.423678	0.316	0.031	3.47592e-142	AREG	E_C4
1.76016e-146	0.754717	0.69	0.158	5.11572e-142	ERC2	E_C4
6.73912e-146	0.557883	0.624	0.118	1.95866e-141	PLXNA2	E_C4
3.1764e-145	0.353212	0.379	0.044	9.23189e-141	KCNQ1	E_C4
9.25103e-145	0.814921	0.784	0.209	2.68872e-140	SHROOM3	E_C4
9.38025e-145	0.671431	0.647	0.141	2.72628e-140	SYNJ2	E_C4
9.55086e-145	0.265129	0.267	0.021	2.77586e-140	BDKRB2	E_C4
1.24635e-144	0.912072	0.908	0.359	3.62238e-140	ANXA2	E_C4
5.57858e-144	0.685044	0.739	0.189	1.62136e-139	MYO5C	E_C4
9.55533e-144	0.375653	0.356	0.04	2.77716e-139	WFDC2	E_C4
1.14927e-143	0.672624	0.69	0.159	3.34025e-139	TBC1D1	E_C4
1.75835e-143	0.617169	0.58	0.111	5.11047e-139	GFOD1	E_C4
2.80221e-143	0.295213	0.307	0.029	8.14434e-139	ALPK3	E_C4
1.43064e-142	0.908945	0.836	0.293	4.15801e-138	DPYD	E_C4
3.00875e-140	0.677748	0.736	0.185	8.74462e-136	TMCO4	E_C4
3.01175e-140	0.614749	0.603	0.123	8.75335e-136	DSC2	E_C4
6.99501e-140	0.91543	0.891	0.307	2.03303e-135	B4GALNT3	E_C4
2.10472e-139	0.887964	0.917	0.377	6.11716e-135	MAP3K5	E_C4
6.37292e-139	0.490031	0.376	0.046	1.85223e-134	KRT6A	E_C4
1.4541e-138	0.510592	0.546	0.1	4.2262e-134	RDH13	E_C4
1.78015e-138	0.660399	0.753	0.192	5.17383e-134	ST14	E_C4
2.84449e-138	0.689722	0.601	0.127	8.26724e-134	LYPD6B	E_C4
5.53384e-138	0.53838	0.601	0.12	1.60836e-133	C6orf132	E_C4
6.32214e-138	0.593238	0.603	0.118	1.83747e-133	GPRC5D-AS1	E_C4
6.76417e-138	0.815777	1	0.751	1.96594e-133	NEAT1	E_C4
7.01231e-138	0.423204	0.399	0.054	2.03806e-133	PLS1	E_C4
7.71058e-138	0.280085	0.305	0.03	2.241e-133	TP53I3	E_C4
8.81714e-138	0.385917	0.365	0.045	2.56261e-133	HERC6	E_C4
7.14667e-137	0.258672	0.276	0.024	2.07711e-132	CYP4X1	E_C4
3.03891e-136	0.899617	0.905	0.373	8.83228e-132	DAPK1	E_C4
5.931e-136	0.471357	0.474	0.075	1.72379e-131	FAM198B-AS1	E_C4
4.33723e-135	0.449312	0.489	0.081	1.26057e-130	TFEB	E_C4
9.03168e-135	0.754308	0.71	0.192	2.62497e-130	KLF5	E_C4
1.39957e-133	0.461526	0.443	0.068	4.0677e-129	IL20RA	E_C4
2.64514e-133	0.601533	0.69	0.166	7.68782e-129	ANXA11	E_C4
2.70937e-133	0.458749	0.468	0.075	7.87453e-129	SYTL3	E_C4
4.0314e-132	0.56566	0.523	0.095	1.17168e-127	GREB1L	E_C4
1.62911e-131	0.285826	0.316	0.034	4.73484e-127	CASP10	E_C4
5.27903e-131	0.90811	0.434	0.073	1.5343e-126	FDCSP	E_C4
5.35772e-131	0.562981	0.557	0.111	1.55717e-126	KSR1	E_C4
1.37251e-130	0.524891	0.598	0.125	3.98905e-126	CASP4	E_C4
1.74606e-130	0.71134	0.96	0.707	5.07474e-126	FNDC3B	E_C4
1.92942e-130	0.680091	0.776	0.222	5.60767e-126	KIF13B	E_C4
6.07681e-130	0.471069	0.52	0.096	1.76616e-125	CD24	E_C4
1.83619e-129	0.355283	0.356	0.045	5.33669e-125	ITPRIP	E_C4
1.43375e-128	0.462582	0.486	0.083	4.16705e-124	SUSD4	E_C4
2.05846e-128	0.650962	0.75	0.189	5.98271e-124	FARP1	E_C4
3.43002e-128	0.740427	0.693	0.18	9.969e-124	RAB31	E_C4
5.44352e-128	0.383934	0.483	0.082	1.58211e-123	SERINC2	E_C4
7.77479e-128	0.25114	0.284	0.028	2.25966e-123	IFI44	E_C4
1.58092e-127	0.626641	0.75	0.202	4.59478e-123	TJP2	E_C4
2.92426e-127	0.515278	0.374	0.05	8.49907e-123	NALCN-AS1	E_C4
3.81611e-127	0.556038	0.603	0.133	1.10912e-122	TES	E_C4
4.72597e-127	0.783541	0.79	0.239	1.37356e-122	PRICKLE2	E_C4
3.66078e-126	0.749614	0.787	0.254	1.06397e-121	PHACTR2	E_C4
4.02132e-126	0.558396	0.649	0.148	1.16876e-121	CHD7	E_C4
9.10269e-126	0.299499	0.348	0.043	2.6456e-121	METRNL	E_C4
3.37906e-125	0.74186	0.767	0.228	9.82089e-121	MET	E_C4
4.3472e-125	0.891548	0.848	0.319	1.26347e-120	MDM2	E_C4
4.71893e-125	0.601646	0.698	0.18	1.37151e-120	DOP1B	E_C4
5.23871e-125	0.713132	0.96	0.686	1.52258e-120	DLG1	E_C4
7.69191e-125	0.667497	0.523	0.106	2.23558e-120	POF1B	E_C4
1.06836e-124	0.564771	0.632	0.149	3.10507e-120	ZBTB38	E_C4
2.0871e-124	0.671106	0.741	0.215	6.06595e-120	CPEB4	E_C4
5.37351e-124	0.269622	0.253	0.023	1.56176e-119	SEMA7A	E_C4
1.39543e-123	0.512225	0.592	0.127	4.05566e-119	CPPED1	E_C4
1.48428e-123	0.398922	0.517	0.096	4.3139e-119	DTX2	E_C4
1.48717e-123	0.777945	0.782	0.252	4.32232e-119	CREB3L2	E_C4
3.36837e-122	0.61477	0.667	0.163	9.78984e-118	SYTL2	E_C4
1.32614e-121	0.656744	0.707	0.193	3.8543e-117	RIN3	E_C4
2.12242e-121	0.526445	0.595	0.131	6.1686e-117	ARFGEF3	E_C4
3.72205e-121	0.677669	0.773	0.228	1.08178e-116	EPB41L1	E_C4
6.22358e-121	0.658061	0.615	0.153	1.80882e-116	MXD1	E_C4
4.44401e-120	0.399697	0.305	0.036	1.29161e-115	ALDH1A3	E_C4
1.31217e-119	0.250882	0.302	0.035	3.81369e-115	CCDC9B	E_C4
1.65159e-119	0.692056	0.707	0.197	4.80017e-115	TNFRSF10B	E_C4
7.14274e-119	0.406081	0.48	0.087	2.07597e-114	TRIP10	E_C4
1.22244e-118	0.831668	0.698	0.221	3.55289e-114	NABP1	E_C4
1.67066e-118	0.771397	0.914	0.433	4.85561e-114	CAST	E_C4
3.60943e-118	0.266275	0.336	0.044	1.04904e-113	CHMP1B	E_C4
5.23385e-118	0.422337	0.489	0.092	1.52117e-113	SERPINB6	E_C4
7.48162e-118	0.755864	0.81	0.272	2.17446e-113	WWC1	E_C4
2.99351e-117	0.772945	0.937	0.556	8.70033e-113	HOOK3	E_C4
1.5061e-116	0.651441	0.664	0.179	4.37732e-112	CYLD	E_C4
2.71645e-116	0.529165	0.626	0.152	7.8951e-112	TOM1	E_C4
3.45345e-116	0.366058	0.42	0.068	1.00371e-111	ZBTB46	E_C4
1.43953e-115	0.408051	0.468	0.085	4.18386e-111	AHNAK2	E_C4
1.50436e-115	0.597719	0.474	0.09	4.37227e-111	DGKI	E_C4
1.54492e-115	0.261786	0.259	0.026	4.49017e-111	BANK1	E_C4
4.14118e-115	0.784951	0.943	0.545	1.20359e-110	ZNF83	E_C4
7.98865e-115	0.690604	0.675	0.174	2.32182e-110	THSD4	E_C4
2.57983e-114	0.269014	0.253	0.025	7.49801e-110	FAS	E_C4
9.71754e-114	0.390754	0.414	0.069	2.8243e-109	MAL2	E_C4
2.0172e-113	0.801316	0.836	0.331	5.8628e-109	EVA1C	E_C4
4.59419e-113	0.374293	0.428	0.074	1.33525e-108	TSPAN15	E_C4
6.61168e-113	0.732994	0.885	0.322	1.92162e-108	KRT19	E_C4
7.8233e-113	0.410201	0.48	0.091	2.27376e-108	ARHGAP27	E_C4
1.18676e-112	0.524532	0.652	0.16	3.44921e-108	SLC37A1	E_C4
1.78901e-112	0.276159	0.322	0.041	5.19957e-108	STYK1	E_C4
3.2118e-112	0.523626	0.546	0.12	9.33477e-108	DDX60L	E_C4
4.02866e-112	0.716554	0.773	0.24	1.17089e-107	SNTB1	E_C4
1.26211e-111	0.371084	0.443	0.078	3.6682e-107	GPR157	E_C4
1.55304e-111	0.564595	0.638	0.157	4.51375e-107	PRR5L	E_C4
3.40143e-111	0.79295	0.739	0.236	9.88593e-107	MYO3B	E_C4
8.08971e-111	0.577445	0.974	0.722	2.35119e-106	AKAP13	E_C4
2.21776e-110	0.49033	0.578	0.133	6.44571e-106	IL4R	E_C4
4.91604e-110	0.711532	0.638	0.178	1.4288e-105	MAN1A1	E_C4
9.09917e-110	0.705098	0.365	0.058	2.64458e-105	RGS6	E_C4
2.18375e-109	0.477496	0.552	0.122	6.34685e-105	MGAT4A	E_C4
2.48049e-109	0.481024	0.569	0.128	7.20931e-105	PDLIM1	E_C4
2.75062e-109	0.393733	0.397	0.065	7.99439e-105	PLXDC1	E_C4
3.10019e-109	0.278012	0.319	0.042	9.01041e-105	RHOD	E_C4
6.57055e-109	0.401784	0.529	0.112	1.90967e-104	SPINT1	E_C4
7.00488e-109	0.426277	0.342	0.049	2.0359e-104	IRAK2	E_C4
1.32463e-108	0.584205	0.678	0.185	3.84991e-104	TMEM51	E_C4
1.68059e-108	0.610734	0.376	0.062	4.88448e-104	PDZRN3	E_C4
2.0121e-108	0.695749	0.647	0.184	5.84798e-104	AHR	E_C4
3.50327e-108	0.58683	0.747	0.229	1.01819e-103	EPS8L2	E_C4
4.06524e-108	0.751659	0.807	0.292	1.18152e-103	CHST15	E_C4
6.3802e-108	0.450524	0.466	0.089	1.85434e-103	TMEM144	E_C4
1.39007e-107	0.443552	0.468	0.091	4.04009e-103	ABLIM2	E_C4
1.14703e-106	0.27944	0.25	0.027	3.33373e-102	DHCR24	E_C4
2.27876e-106	0.750329	0.868	0.397	6.62298e-102	CCDC146	E_C4
2.50461e-106	0.741463	0.925	0.513	7.27941e-102	GMDS	E_C4
1.81694e-105	0.262944	0.313	0.042	5.28075e-101	SLC16A3	E_C4
2.11153e-105	0.740651	0.816	0.296	6.13695e-101	CRYBG1	E_C4
4.85803e-105	0.765795	0.77	0.272	1.41194e-100	SMS	E_C4
5.76679e-105	0.556127	0.514	0.115	1.67606e-100	HSPB8	E_C4
6.65498e-105	0.47857	0.589	0.142	1.9342e-100	B2M	E_C4
9.85598e-105	0.466267	0.514	0.112	2.86454e-100	TXN	E_C4
1.98686e-104	0.878148	0.856	0.413	5.77461e-100	NAMPT	E_C4
4.64567e-104	0.767361	0.874	0.435	1.35022e-99	MAGI3	E_C4
8.66516e-104	0.395427	0.445	0.087	2.51844e-99	SLFN5	E_C4
1.83651e-103	0.502008	0.353	0.057	5.33763e-99	P3H2	E_C4
2.81797e-103	0.714452	0.914	0.416	8.19015e-99	MYOF	E_C4
1.38711e-102	0.370948	0.457	0.089	4.03151e-98	PLEKHN1	E_C4
1.52746e-102	0.413582	0.494	0.104	4.4394e-98	SLC15A2	E_C4
8.07913e-102	0.488809	0.598	0.151	2.34812e-97	SEMA4B	E_C4
1.01901e-101	0.896997	0.784	0.317	2.96166e-97	TGFB2	E_C4
1.36748e-101	0.732495	0.885	0.448	3.97445e-97	PDLIM5	E_C4
1.51343e-101	0.353	0.336	0.051	4.39865e-97	SLC16A7	E_C4
1.59339e-101	0.797938	0.796	0.292	4.63104e-97	EFNA5	E_C4
2.47813e-101	0.334227	0.399	0.07	7.20242e-97	PIK3C2B	E_C4
2.89896e-101	0.444857	0.534	0.124	8.42553e-97	CA13	E_C4
3.02736e-101	0.504297	0.629	0.169	8.79873e-97	FEZ2	E_C4
5.2621e-101	0.635918	0.644	0.189	1.52938e-96	FAM49A	E_C4
6.53227e-101	0.75004	0.845	0.364	1.89854e-96	MAP3K13	E_C4
1.16746e-100	0.397176	0.345	0.054	3.39312e-96	SDC4	E_C4
7.16965e-100	0.684278	0.908	0.461	2.08379e-95	RALGAPA2	E_C4
8.74451e-100	0.678913	0.943	0.565	2.54151e-95	SAMD12	E_C4
1.07131e-99	0.730022	0.759	0.265	3.11366e-95	B4GALT1	E_C4
1.11327e-99	0.368823	0.443	0.086	3.23561e-95	HES4	E_C4
1.50216e-99	0.314929	0.351	0.055	4.36588e-95	SKAP2	E_C4
4.00229e-99	0.341101	0.293	0.039	1.16322e-94	SLC2A14	E_C4
4.1278e-99	0.370541	0.44	0.087	1.1997e-94	CDKN1A	E_C4
9.49766e-99	0.349361	0.445	0.087	2.7604e-94	PLSCR1	E_C4
1.94095e-98	0.427886	0.471	0.099	5.64118e-94	PGM2L1	E_C4
2.16104e-98	0.586833	0.684	0.217	6.28084e-94	TTC7A	E_C4
6.25708e-98	0.296024	0.333	0.051	1.81856e-93	CEBPB	E_C4
2.61123e-97	0.441124	0.486	0.106	7.58929e-93	AP1S3	E_C4
1.29514e-96	0.26509	0.325	0.049	3.76419e-92	AC016821.1	E_C4
2.4647e-96	0.385609	0.489	0.106	7.16341e-92	SLC44A3	E_C4
4.82374e-96	0.696102	0.928	0.477	1.40197e-91	SEPTIN9	E_C4
1.05517e-95	0.315562	0.339	0.054	3.06673e-91	EVA1A	E_C4
1.49319e-95	0.32204	0.279	0.036	4.33981e-91	PROM1	E_C4
1.84007e-95	0.569152	0.684	0.21	5.34797e-91	PITX1	E_C4
2.80824e-95	0.365807	0.445	0.09	8.16187e-91	ASS1	E_C4
2.86966e-95	0.518204	0.603	0.163	8.34039e-91	ECE1	E_C4
3.84963e-95	0.694558	0.894	0.413	1.11886e-90	MCU	E_C4
9.082e-95	0.726618	0.839	0.401	2.63959e-90	PRKY	E_C4
1.75063e-94	0.439893	0.5	0.116	5.08804e-90	PARP14	E_C4
3.54431e-94	0.690285	0.776	0.282	1.03012e-89	RASGEF1B	E_C4
5.80556e-94	0.6987	0.862	0.421	1.68733e-89	SH3PXD2B	E_C4
8.52574e-94	0.657013	0.951	0.6	2.47792e-89	RBM47	E_C4
1.28066e-93	0.542304	0.635	0.18	3.72211e-89	SRGAP1	E_C4
1.74613e-93	0.327279	0.356	0.061	5.07496e-89	CD82	E_C4
2.05918e-93	0.538854	0.733	0.242	5.98479e-89	PLXNB2	E_C4
6.57651e-93	0.346621	0.368	0.065	1.9114e-88	KCNS3	E_C4
6.88494e-93	0.544711	0.672	0.208	2.00104e-88	TPCN1	E_C4
1.27643e-92	0.332985	0.325	0.052	3.70981e-88	ADAM32	E_C4
2.81057e-92	0.46087	0.503	0.113	8.16863e-88	HRH1	E_C4
4.82664e-92	0.609821	0.813	0.327	1.40281e-87	TUT7	E_C4
6.30919e-92	0.609635	0.724	0.227	1.8337e-87	COBL	E_C4
6.82256e-92	0.635178	0.856	0.382	1.98291e-87	CFLAR	E_C4
8.25908e-92	0.391232	0.443	0.094	2.40042e-87	B3GNT5	E_C4
9.637e-92	1.11011	0.635	0.241	2.8009e-87	ZNF385D	E_C4
7.35356e-91	0.698147	0.839	0.307	2.13724e-86	FMN1	E_C4
1.11592e-90	0.404369	0.497	0.114	3.24331e-86	MBOAT1	E_C4
1.94118e-90	0.455683	0.549	0.14	5.64184e-86	ARHGAP30	E_C4
2.41203e-90	0.313779	0.282	0.04	7.01031e-86	PPP4R4	E_C4
5.98801e-90	0.406485	0.486	0.115	1.74036e-85	LINC01176	E_C4
6.19068e-90	0.593193	0.509	0.128	1.79926e-85	PLAUR	E_C4
5.04783e-89	0.431274	0.454	0.1	1.4671e-84	HES1	E_C4
7.35327e-89	0.560223	0.681	0.214	2.13716e-84	PERP	E_C4
8.24788e-89	0.666045	0.813	0.379	2.39716e-84	FAM214A	E_C4
9.91158e-89	0.495116	0.445	0.096	2.8807e-84	ROR1	E_C4
1.78655e-88	0.500452	0.716	0.222	5.19243e-84	ALPK1	E_C4
3.3227e-88	0.549288	0.687	0.216	9.65709e-84	BCAR3	E_C4
7.26924e-88	0.452314	0.618	0.178	2.11273e-83	TMEM63A	E_C4
8.54599e-88	0.57001	0.641	0.199	2.48381e-83	DENND2C	E_C4
1.01623e-87	0.358513	0.451	0.099	2.95358e-83	MIR22HG	E_C4
1.12936e-87	0.694286	0.727	0.263	3.28236e-83	NTN4	E_C4
1.68553e-87	0.489773	0.491	0.116	4.89883e-83	DPYSL3	E_C4
1.76031e-87	0.656747	0.865	0.431	5.11616e-83	RNF213	E_C4
4.14418e-87	0.345602	0.437	0.093	1.20447e-82	CRYBG3	E_C4
4.28271e-87	0.575122	0.658	0.211	1.24473e-82	AIG1	E_C4
9.05115e-87	0.45203	0.491	0.12	2.63063e-82	NFKBIA	E_C4
1.13058e-86	0.495736	0.445	0.101	3.28593e-82	SLC7A5	E_C4
1.91336e-86	0.428507	0.365	0.07	5.561e-82	HOPX	E_C4
2.34279e-86	0.493775	0.503	0.123	6.80909e-82	CLDN1	E_C4
2.43268e-86	0.684348	0.871	0.449	7.07035e-82	OXSR1	E_C4
2.68672e-86	0.624663	0.767	0.311	7.80869e-82	PDZD8	E_C4
2.87346e-86	0.282712	0.282	0.041	8.35141e-82	AVPI1	E_C4
4.83806e-86	0.504164	0.641	0.194	1.40613e-81	IQSEC1	E_C4
5.42537e-86	0.451295	0.555	0.15	1.57683e-81	SLC9A8	E_C4
1.15528e-85	0.268485	0.299	0.046	3.3577e-81	AL356124.1	E_C4
3.03414e-85	0.598018	0.779	0.291	8.81844e-81	KDM7A	E_C4
3.55001e-85	0.401407	0.443	0.099	1.03178e-80	SLC38A1	E_C4
3.88777e-85	0.486579	0.684	0.217	1.12994e-80	SBNO2	E_C4
4.03654e-85	0.338758	0.397	0.081	1.17318e-80	ANXA6	E_C4
5.13837e-85	0.364595	0.259	0.037	1.49342e-80	BCAT1	E_C4
5.66909e-85	0.641107	0.842	0.377	1.64766e-80	OGDH	E_C4
6.85556e-85	0.650636	0.845	0.341	1.9925e-80	PFKP	E_C4
1.24861e-84	0.686109	0.856	0.438	3.62896e-80	CAMK2D	E_C4
1.52316e-84	0.29255	0.376	0.072	4.4269e-80	DDX60	E_C4
2.72077e-84	0.645186	0.764	0.288	7.90766e-80	RAB11FIP1	E_C4
4.46765e-84	0.518349	0.503	0.134	1.29848e-79	BCL2L11	E_C4
6.00104e-84	0.27388	0.282	0.042	1.74414e-79	RAB20	E_C4
7.4998e-84	0.290314	0.402	0.082	2.17974e-79	PNPLA2	E_C4
7.64883e-84	0.50352	0.463	0.11	2.22306e-79	EMP1	E_C4
9.0783e-84	0.44171	0.356	0.069	2.63852e-79	LXN	E_C4
1.47371e-83	0.252095	0.302	0.048	4.28318e-79	IL20RB	E_C4
4.32239e-83	0.612268	0.822	0.347	1.25626e-78	NIBAN2	E_C4
4.34714e-83	0.604256	0.92	0.515	1.26345e-78	AFDN	E_C4
5.15529e-83	0.397983	0.463	0.109	1.49833e-78	SLC9A7	E_C4
9.07564e-83	0.304515	0.408	0.085	2.63774e-78	CKB	E_C4
1.03559e-82	0.476539	0.664	0.204	3.00985e-78	ATP8B1	E_C4
2.14792e-82	0.58132	0.727	0.269	6.24272e-78	PLEKHA2	E_C4
3.23161e-82	0.338959	0.46	0.107	9.39236e-78	SRGAP2B	E_C4
8.81071e-82	0.589984	0.69	0.247	2.56074e-77	YPEL5	E_C4
1.56191e-81	0.457165	0.563	0.161	4.53955e-77	C5orf56	E_C4
1.57657e-81	0.634224	0.897	0.534	4.58215e-77	RASAL2	E_C4
2.32617e-81	0.695233	0.819	0.378	6.76077e-77	SQSTM1	E_C4
4.77768e-81	0.278968	0.336	0.062	1.38858e-76	SPATA18	E_C4
5.32253e-81	0.609681	0.782	0.316	1.54694e-76	HK1	E_C4
1.69949e-80	0.585376	0.578	0.168	4.93941e-76	TOX	E_C4
1.90791e-80	0.473602	0.491	0.126	5.54515e-76	SGMS2	E_C4
2.12336e-80	0.524639	0.649	0.215	6.17133e-76	PLAGL1	E_C4
2.92437e-80	0.642546	0.897	0.561	8.49939e-76	BABAM2	E_C4
3.37307e-80	0.492285	0.629	0.199	9.8035e-76	ADAM9	E_C4
5.57569e-80	0.706377	0.894	0.468	1.62052e-75	MAST4	E_C4
1.44269e-79	0.483654	0.463	0.113	4.19302e-75	TNFRSF21	E_C4
1.94033e-79	0.594162	0.856	0.384	5.63939e-75	TAOK3	E_C4
2.06701e-79	0.2604	0.322	0.057	6.00755e-75	TRIM62	E_C4
6.04604e-79	0.610186	0.615	0.202	1.75722e-74	IL1RAP	E_C4
8.84557e-79	0.376183	0.474	0.117	2.57088e-74	CD58	E_C4
1.00022e-78	0.329576	0.394	0.083	2.90702e-74	A4GALT	E_C4
3.27522e-78	0.67072	0.675	0.257	9.51909e-74	ITPRID2	E_C4
3.34303e-78	0.564039	0.454	0.115	9.71617e-74	ENC1	E_C4
1.19959e-77	0.311239	0.42	0.094	3.48649e-73	NLRC5	E_C4
2.3102e-77	0.544787	0.813	0.303	6.71435e-73	ITPR2	E_C4
2.33383e-77	0.624993	0.934	0.577	6.78304e-73	MYO1E	E_C4
3.06088e-77	0.572058	0.796	0.328	8.89613e-73	STIM1	E_C4
4.51703e-77	0.565418	0.914	0.618	1.31283e-72	PTPRK	E_C4
5.86356e-77	0.491887	0.509	0.143	1.70419e-72	RAP1GAP2	E_C4
8.16779e-77	0.505909	0.652	0.224	2.37389e-72	DERA	E_C4
1.22387e-76	0.624695	0.822	0.356	3.55705e-72	PPM1L	E_C4
1.58115e-76	0.284435	0.267	0.042	4.59545e-72	PPARGC1A	E_C4
1.74514e-76	0.360764	0.44	0.102	5.07207e-72	NOS1AP	E_C4
2.28823e-76	0.418531	0.583	0.177	6.6505e-72	TRIM38	E_C4
3.89368e-76	0.280995	0.411	0.091	1.13166e-71	HLA-A	E_C4
5.64553e-76	0.617713	0.911	0.503	1.64082e-71	NR6A1	E_C4
8.47327e-76	0.410133	0.497	0.13	2.46267e-71	GAREM1	E_C4
8.70964e-76	0.614877	0.943	0.632	2.53137e-71	SAT1	E_C4
1.11235e-75	0.642059	0.92	0.545	3.23292e-71	LMO7	E_C4
1.23472e-75	0.494015	0.566	0.17	3.5886e-71	TIPARP	E_C4
2.21496e-75	0.447243	0.968	0.803	6.43756e-71	NAALADL2	E_C4
2.54675e-75	0.503352	0.621	0.201	7.40187e-71	LITAF	E_C4
1.90477e-74	0.299077	0.376	0.082	5.53603e-70	TMEM62	E_C4
3.04817e-74	0.391197	0.457	0.116	8.85921e-70	SEMA3B	E_C4
3.87827e-74	0.594683	0.908	0.545	1.12718e-69	FAM160A1	E_C4
3.99594e-74	0.319661	0.313	0.059	1.16138e-69	HIST1H2AC	E_C4
1.71341e-73	0.511866	0.963	0.706	4.97986e-69	ETV6	E_C4
1.88942e-73	0.457606	0.968	0.852	5.49141e-69	ANK3	E_C4
2.84282e-73	0.409088	0.514	0.142	8.26238e-69	PPA1	E_C4
4.616e-73	0.334728	0.451	0.109	1.34159e-68	TGFA	E_C4
4.77969e-73	0.367727	0.339	0.069	1.38917e-68	KCNMB2-AS1	E_C4
5.41003e-73	0.378152	0.509	0.139	1.57237e-68	RHBDF2	E_C4
6.90095e-72	0.379972	0.445	0.114	2.00569e-67	YPEL2	E_C4
8.68022e-72	0.459897	0.552	0.162	2.52282e-67	GCNT2	E_C4
9.03231e-72	0.420184	0.603	0.189	2.62515e-67	DHX32	E_C4
3.35189e-71	0.569703	0.816	0.344	9.74195e-67	EPB41L4A	E_C4
3.79397e-71	0.362139	0.489	0.132	1.10268e-66	FAM114A1	E_C4
6.46572e-71	0.52539	0.94	0.619	1.8792e-66	SLMAP	E_C4
1.01771e-70	0.437845	0.575	0.179	2.95787e-66	WIPI1	E_C4
1.06171e-70	0.469337	0.509	0.15	3.08576e-66	ELOVL6	E_C4
2.62306e-70	0.292306	0.42	0.1	7.62366e-66	STK10	E_C4
2.87763e-70	0.389938	0.601	0.191	8.36356e-66	EHBP1L1	E_C4
7.88853e-70	0.511883	0.776	0.315	2.29272e-65	PDXK	E_C4
8.78926e-70	0.460928	0.586	0.184	2.55451e-65	SLC22A15	E_C4
1.01469e-69	0.286221	0.293	0.054	2.94911e-65	LRRC20	E_C4
1.44058e-69	0.490001	0.672	0.247	4.1869e-65	POR	E_C4
1.48536e-69	0.567829	0.853	0.462	4.31705e-65	RNF149	E_C4
2.54614e-69	0.444413	0.615	0.206	7.40009e-65	FANK1	E_C4
2.58298e-69	0.549098	0.828	0.402	7.50718e-65	LINC01578	E_C4
3.53428e-69	0.607382	0.859	0.428	1.0272e-64	SVIL	E_C4
3.69299e-69	0.3185	0.414	0.099	1.07333e-64	MDFIC	E_C4
4.68469e-69	0.553339	0.81	0.388	1.36156e-64	USP3	E_C4
6.66649e-69	0.559064	0.75	0.311	1.93755e-64	MTHFD1L	E_C4
7.12755e-69	0.569397	0.83	0.401	2.07155e-64	TMEM165	E_C4
1.22057e-68	0.324596	0.457	0.118	3.54748e-64	BNIPL	E_C4
1.77599e-68	0.378161	0.414	0.1	5.16174e-64	KITLG	E_C4
3.31851e-68	0.373434	0.586	0.18	9.64491e-64	TAPBP	E_C4
3.40707e-68	0.619217	0.83	0.394	9.9023e-64	SASH1	E_C4
6.32981e-68	0.591787	0.868	0.473	1.8397e-63	ARHGEF28	E_C4
7.02368e-68	0.275186	0.368	0.083	2.04136e-63	MPZL2	E_C4
1.16457e-67	0.353366	0.414	0.102	3.38471e-63	INPP5D	E_C4
1.27355e-67	0.503913	0.514	0.156	3.70145e-63	NRP1	E_C4
1.6277e-67	0.644894	0.828	0.415	4.73074e-63	ZBTB7C	E_C4
2.90596e-67	0.35745	0.589	0.184	8.44587e-63	ZMIZ2	E_C4
2.96928e-67	0.371183	0.523	0.151	8.62993e-63	GALNT10	E_C4
4.4577e-67	0.48954	0.693	0.261	1.29559e-62	MAP4K3-DT	E_C4
4.65463e-67	0.480719	0.606	0.208	1.35282e-62	UBL3	E_C4
1.95875e-66	0.614487	0.882	0.461	5.69291e-62	SORBS2	E_C4
2.04652e-66	0.438787	0.684	0.249	5.94801e-62	RIOK3	E_C4
3.48111e-66	0.442355	0.675	0.243	1.01175e-61	RRBP1	E_C4
4.95727e-66	0.407838	0.612	0.205	1.44078e-61	GIPC1	E_C4
5.33342e-66	0.390852	0.353	0.08	1.5501e-61	STS	E_C4
5.38193e-66	0.275058	0.365	0.083	1.5642e-61	IL13RA1	E_C4
2.56288e-65	0.323946	0.397	0.098	7.44876e-61	ERN1	E_C4
3.4507e-65	0.381812	0.603	0.187	1.00291e-60	DOCK5	E_C4
3.83647e-65	0.563436	0.879	0.465	1.11503e-60	FBXO34	E_C4
6.07525e-65	0.308375	0.316	0.064	1.76571e-60	SLC24A3	E_C4
1.19937e-64	0.326958	0.397	0.098	3.48585e-60	GALNT7	E_C4
6.28544e-64	0.587694	0.529	0.18	1.8268e-59	DNM3	E_C4
9.94919e-64	0.55612	0.764	0.35	2.89163e-59	GOLM1	E_C4
3.03458e-63	0.357302	0.376	0.09	8.81972e-59	ABCA13	E_C4
3.96651e-63	0.549199	0.586	0.212	1.15283e-58	NR4A2	E_C4
4.10999e-63	0.452522	0.48	0.144	1.19453e-58	DMGDH	E_C4
4.57477e-63	0.543256	0.836	0.455	1.32961e-58	UBA6	E_C4
6.71319e-63	0.409841	0.572	0.189	1.95112e-58	SLC12A6	E_C4
7.82237e-63	0.519926	0.724	0.291	2.27349e-58	MCTP2	E_C4
1.17483e-62	0.520906	0.739	0.278	3.41452e-58	MIR31HG	E_C4
1.31919e-62	0.486208	0.793	0.361	3.83409e-58	TAX1BP1	E_C4
1.95843e-62	0.424481	0.575	0.191	5.69198e-58	ANKRD44	E_C4
3.25449e-62	0.3151	0.503	0.148	9.45886e-58	PLCH2	E_C4
6.70377e-62	0.551895	0.802	0.403	1.94838e-57	PTPN2	E_C4
6.94307e-62	0.402607	0.483	0.139	2.01793e-57	DTNA	E_C4
1.08323e-61	0.483174	0.667	0.264	3.14829e-57	JMY	E_C4
1.5946e-61	0.51623	0.931	0.616	4.63455e-57	RAB10	E_C4
6.11968e-61	0.519346	0.718	0.306	1.77862e-56	EPHA2	E_C4
1.57965e-60	0.481137	0.776	0.346	4.5911e-56	CTIF	E_C4
2.04118e-60	0.52164	0.914	0.542	5.93249e-56	CLIP1	E_C4
2.54068e-60	0.375038	0.382	0.1	7.38423e-56	EXTL3	E_C4
3.56415e-60	0.408324	0.649	0.237	1.03588e-55	ICA1	E_C4
5.39971e-60	0.338416	0.457	0.131	1.56937e-55	SH2D4A	E_C4
5.59588e-60	0.516426	0.819	0.404	1.62639e-55	MBD2	E_C4
6.81551e-60	0.433302	0.546	0.183	1.98086e-55	ERO1A	E_C4
7.60636e-60	0.313678	0.509	0.152	2.21071e-55	TMC6	E_C4
2.43839e-59	0.329288	0.445	0.127	7.08695e-55	MAP2K3	E_C4
1.75714e-58	0.475018	0.69	0.284	5.10695e-54	ATP2B4	E_C4
1.79944e-58	0.472201	0.517	0.172	5.22988e-54	BASP1	E_C4
2.53711e-58	0.357536	0.405	0.11	7.37385e-54	GXYLT2	E_C4
3.54734e-58	0.685815	0.626	0.262	1.031e-53	FLG-AS1	E_C4
3.6427e-58	0.595217	0.784	0.414	1.05871e-53	CLOCK	E_C4
3.84035e-58	0.384396	0.966	0.817	1.11616e-53	MAML2	E_C4
4.5388e-58	0.371946	0.532	0.169	1.31916e-53	IER3	E_C4
8.14475e-58	0.41659	0.664	0.249	2.36719e-53	PKM	E_C4
1.27902e-57	0.421512	0.618	0.229	3.71733e-53	DIAPH1	E_C4
2.14941e-57	0.528715	0.336	0.084	6.24703e-53	ADAMTSL1	E_C4
2.32731e-57	0.373714	0.468	0.144	6.7641e-53	WNT2B	E_C4
3.04173e-57	0.483613	0.707	0.302	8.84049e-53	REL	E_C4
3.33933e-57	0.354471	0.345	0.086	9.70542e-53	RTKN2	E_C4
3.53422e-57	0.423699	0.575	0.2	1.02719e-52	KLF6	E_C4
4.25393e-57	0.364001	0.471	0.141	1.23636e-52	ATF7IP2	E_C4
6.05612e-57	0.489954	0.805	0.374	1.76015e-52	ANKS1A	E_C4
6.83357e-57	0.346266	0.511	0.165	1.98611e-52	SORT1	E_C4
7.68337e-57	0.32849	0.532	0.172	2.23309e-52	MVP	E_C4
9.49912e-57	0.320373	0.356	0.088	2.76082e-52	AL591368.1	E_C4
1.07791e-56	0.444593	0.675	0.27	3.13283e-52	RALA	E_C4
1.59985e-56	0.318484	0.463	0.14	4.64981e-52	HPS5	E_C4
2.39808e-56	0.384436	0.489	0.156	6.96978e-52	PYGL	E_C4
6.70052e-56	0.30495	0.42	0.117	1.94744e-51	PSTPIP2	E_C4
8.83918e-56	0.417298	0.684	0.271	2.56902e-51	CTSB	E_C4
9.61465e-56	0.447516	0.632	0.234	2.7944e-51	LIMCH1	E_C4
9.92843e-56	0.457846	0.693	0.294	2.8856e-51	RNF19A	E_C4
1.11249e-55	0.343455	0.445	0.132	3.23335e-51	ZC3H12C	E_C4
1.35184e-55	0.258526	0.397	0.106	3.929e-51	TRPM4	E_C4
1.42497e-55	0.492794	0.667	0.256	4.14153e-51	SAMD4A	E_C4
1.89417e-55	0.347498	0.494	0.161	5.50521e-51	ACTR3C	E_C4
2.40475e-55	0.313664	0.511	0.162	6.98916e-51	PLEKHM1	E_C4
3.25407e-55	0.403491	0.626	0.235	9.45764e-51	CDS1	E_C4
6.46884e-55	0.310527	0.503	0.161	1.8801e-50	RGL2	E_C4
7.44433e-55	0.406835	0.661	0.255	2.16362e-50	UNC13B	E_C4
2.41359e-54	0.518137	0.862	0.499	7.01485e-50	DSP	E_C4
3.76535e-54	0.452869	0.695	0.295	1.09436e-49	REEP3	E_C4
5.24902e-54	0.540431	0.572	0.23	1.52558e-49	SOD2	E_C4
5.78411e-54	0.294294	0.509	0.163	1.68109e-49	SH3GLB2	E_C4
6.17642e-54	0.346011	0.494	0.156	1.79512e-49	SEL1L3	E_C4
6.3778e-54	0.310933	0.408	0.114	1.85364e-49	ARHGAP18	E_C4
6.74488e-54	0.374312	0.58	0.206	1.96033e-49	SHLD1	E_C4
7.27898e-54	0.322682	0.52	0.171	2.11556e-49	OSTF1	E_C4
8.64687e-54	0.408828	0.626	0.245	2.51312e-49	SRGAP2	E_C4
8.99938e-54	0.43015	0.652	0.265	2.61558e-49	USP53	E_C4
1.60428e-53	0.361935	0.52	0.175	4.66268e-49	BID	E_C4
2.14284e-53	0.368977	0.546	0.193	6.22794e-49	SLC11A2	E_C4
2.16417e-53	0.289673	0.408	0.118	6.28995e-49	KRAS	E_C4
4.6628e-53	0.504179	0.876	0.519	1.3552e-48	OSBPL3	E_C4
5.87499e-53	0.321671	0.506	0.167	1.70751e-48	TMC4	E_C4
6.40346e-53	0.333426	0.264	0.057	1.8611e-48	AL078604.4	E_C4
8.43254e-53	0.513171	0.92	0.595	2.45083e-48	KAZN	E_C4
8.87328e-53	0.427931	0.667	0.274	2.57893e-48	SP100	E_C4
9.68214e-53	0.453105	0.638	0.269	2.81402e-48	ZNRF2	E_C4
1.05828e-52	0.264802	0.362	0.097	3.07578e-48	UBE2J1	E_C4
1.17314e-52	0.484522	0.807	0.416	3.40961e-48	PTBP3	E_C4
1.26164e-52	0.460062	0.802	0.4	3.66684e-48	CLEC16A	E_C4
1.28434e-52	0.523115	0.601	0.244	3.73282e-48	RDH10	E_C4
1.46536e-52	0.395274	0.523	0.18	4.25891e-48	OSMR	E_C4
1.97079e-52	0.278162	0.391	0.11	5.7279e-48	PML	E_C4
1.97526e-52	0.321711	0.454	0.14	5.7409e-48	TMED3	E_C4
1.99375e-52	0.339003	0.379	0.103	5.79465e-48	AC068051.1	E_C4
2.44612e-52	0.432602	0.687	0.275	7.10942e-48	ARHGAP21	E_C4
3.18037e-52	0.356714	0.388	0.11	9.24344e-48	TMCC3	E_C4
6.39803e-52	0.463426	0.828	0.431	1.85952e-47	STK38	E_C4
7.35771e-52	0.470944	0.851	0.447	2.13845e-47	FOSL2	E_C4
8.29823e-52	0.362431	0.56	0.199	2.4118e-47	CDCP1	E_C4
1.03977e-51	0.347378	0.575	0.209	3.02199e-47	ERBB3	E_C4
1.46746e-51	0.414753	0.675	0.283	4.26503e-47	ZDHHC13	E_C4
1.78158e-51	0.358604	0.509	0.172	5.178e-47	KLF4	E_C4
1.78935e-51	0.428277	0.776	0.365	5.20056e-47	GAK	E_C4
3.51095e-51	0.454666	0.578	0.217	1.02042e-46	CPNE8	E_C4
4.03793e-51	0.36857	0.468	0.153	1.17358e-46	EFNB2	E_C4
4.46009e-51	0.298748	0.48	0.157	1.29628e-46	FAM111A	E_C4
7.09943e-51	0.272108	0.353	0.096	2.06338e-46	DCBLD1	E_C4
9.25391e-51	0.324543	0.402	0.122	2.68956e-46	ABHD5	E_C4
1.16545e-50	0.400942	0.626	0.248	3.38727e-46	CHP1	E_C4
1.17396e-50	0.34228	0.589	0.216	3.41199e-46	NOTCH3	E_C4
2.07248e-50	0.250207	0.351	0.092	6.02347e-46	ITGB6	E_C4
3.17514e-50	0.445531	0.92	0.58	9.22822e-46	NPEPPS	E_C4
3.76167e-50	0.381086	0.56	0.206	1.09329e-45	MIR222HG	E_C4
4.74818e-50	0.563195	0.796	0.432	1.38001e-45	PELI1	E_C4
6.74919e-50	0.399513	0.652	0.265	1.96159e-45	GPD2	E_C4
7.70979e-50	0.385482	0.618	0.24	2.24077e-45	MINDY2	E_C4
7.75114e-50	0.479433	0.744	0.356	2.25279e-45	NPAS2	E_C4
1.85838e-49	0.280697	0.48	0.156	5.4012e-45	NBEAL2	E_C4
3.08737e-49	0.373314	0.655	0.264	8.97312e-45	MIR29B2CHG	E_C4
3.13914e-49	0.432283	0.687	0.304	9.1236e-45	RALGDS	E_C4
3.17806e-49	0.342193	0.546	0.198	9.23672e-45	OPTN	E_C4
8.16763e-49	0.502816	0.833	0.495	2.37384e-44	ARHGAP5	E_C4
9.98302e-49	0.434073	0.721	0.32	2.90146e-44	PARP8	E_C4
2.19013e-48	0.491405	0.796	0.448	6.3654e-44	ADAM10	E_C4
2.39883e-48	0.250665	0.428	0.13	6.97195e-44	SH3BP2	E_C4
2.79496e-48	0.474525	0.853	0.453	8.12328e-44	PLEKHA7	E_C4
3.14008e-48	0.330572	0.385	0.116	9.12634e-44	AC027117.2	E_C4
4.60234e-48	0.373417	0.586	0.231	1.33762e-43	URB1	E_C4
4.87439e-48	0.444283	0.773	0.353	1.41669e-43	RPS6KA2	E_C4
8.27025e-48	0.319608	0.44	0.143	2.40367e-43	FHDC1	E_C4
1.40679e-47	0.415591	0.583	0.234	4.0887e-43	NPC1	E_C4
1.44562e-47	0.25515	0.399	0.12	4.20155e-43	PARP9	E_C4
3.94712e-47	0.337866	0.578	0.216	1.14719e-42	RAB27A	E_C4
4.33384e-47	0.264218	0.42	0.13	1.25959e-42	IQANK1	E_C4
4.369e-47	0.37447	0.644	0.272	1.26981e-42	CAPN2	E_C4
4.42453e-47	0.365795	0.572	0.221	1.28595e-42	KIFC3	E_C4
6.39875e-47	0.384401	0.655	0.278	1.85973e-42	RIPK1	E_C4
8.76511e-47	0.416628	0.744	0.359	2.54749e-42	RELCH	E_C4
1.14686e-46	0.460498	0.917	0.651	3.33322e-42	EHBP1	E_C4
1.28259e-46	0.405325	0.943	0.745	3.72772e-42	UBE2H	E_C4
1.37294e-46	0.263133	0.261	0.059	3.99031e-42	GALNT17	E_C4
3.08298e-46	0.406988	0.681	0.289	8.96039e-42	OXR1	E_C4
3.84652e-46	0.469537	0.836	0.476	1.11795e-41	NFE2L2	E_C4
4.40116e-46	0.271353	0.414	0.13	1.27915e-41	PPTC7	E_C4
4.67998e-46	0.430807	0.784	0.401	1.36019e-41	CCSER2	E_C4
5.28407e-46	0.312108	0.44	0.148	1.53576e-41	MFSD1	E_C4
1.13321e-45	0.459639	0.828	0.503	3.29357e-41	ASCC3	E_C4
2.34735e-45	0.454246	0.833	0.446	6.82234e-41	ZFP36L1	E_C4
2.56432e-45	0.288119	0.42	0.134	7.45295e-41	S100A10	E_C4
3.34041e-45	0.395819	0.592	0.244	9.70856e-41	SESTD1	E_C4
3.56154e-45	0.443196	0.897	0.549	1.03513e-40	NCOA2	E_C4
3.73101e-45	0.408899	0.609	0.253	1.08438e-40	MB21D2	E_C4
4.48436e-45	0.340472	0.546	0.21	1.30333e-40	CMPK1	E_C4
4.70432e-45	0.465694	0.713	0.34	1.36726e-40	PHLPP1	E_C4
4.83077e-45	0.401481	0.684	0.293	1.40402e-40	PPL	E_C4
7.87577e-45	0.390774	0.661	0.277	2.28901e-40	TLE1	E_C4
8.25045e-45	0.341277	0.486	0.176	2.39791e-40	NET1	E_C4
8.42254e-45	0.273789	0.425	0.14	2.44793e-40	IMPA1	E_C4
8.87632e-45	0.294686	0.411	0.133	2.57981e-40	ERMP1	E_C4
1.26119e-44	0.399561	0.914	0.665	3.66553e-40	ARHGAP32	E_C4
1.35118e-44	0.348509	0.621	0.253	3.92706e-40	R3HCC1L	E_C4
1.39463e-44	0.258112	0.322	0.089	4.05335e-40	APOL2	E_C4
1.9694e-44	0.395371	0.583	0.238	5.72386e-40	ABHD3	E_C4
2.07938e-44	0.336292	0.601	0.24	6.04352e-40	TMEM87B	E_C4
2.1972e-44	0.335094	0.583	0.231	6.38595e-40	TRIM29	E_C4
2.21577e-44	0.291534	0.42	0.135	6.43991e-40	PLCG2	E_C4
3.32926e-44	0.295082	0.494	0.175	9.67615e-40	CCPG1	E_C4
3.94864e-44	0.38052	0.514	0.188	1.14763e-39	RAPGEF5	E_C4
3.97691e-44	0.308763	0.543	0.202	1.15585e-39	LINC01138	E_C4
4.53263e-44	0.323049	0.534	0.2	1.31736e-39	ZC3HAV1	E_C4
5.36403e-44	0.276964	0.411	0.133	1.559e-39	CLCN5	E_C4
5.99349e-44	0.306654	0.44	0.147	1.74195e-39	ATP1B1	E_C4
7.48397e-44	0.454205	0.828	0.444	2.17514e-39	SH3RF2	E_C4
7.4872e-44	0.334008	0.296	0.08	2.17608e-39	MME	E_C4
9.38335e-44	0.300602	0.463	0.161	2.72718e-39	SDCBP	E_C4
1.19552e-43	0.38209	0.684	0.298	3.47465e-39	DENND1B	E_C4
1.3375e-43	0.409647	0.764	0.375	3.8873e-39	JUP	E_C4
1.37559e-43	0.426758	0.741	0.358	3.99802e-39	BAIAP2	E_C4
1.9714e-43	0.405492	0.704	0.332	5.72969e-39	CLINT1	E_C4
2.4364e-43	0.377856	0.736	0.337	7.08116e-39	WWP2	E_C4
2.93199e-43	0.319458	0.486	0.171	8.52154e-39	MGLL	E_C4
1.23631e-42	0.408968	0.618	0.276	3.5932e-38	GRAMD2B	E_C4
1.28119e-42	0.445715	0.871	0.554	3.72364e-38	GMDS-DT	E_C4
1.29998e-42	0.424828	0.779	0.407	3.77825e-38	USP54	E_C4
1.69714e-42	0.464243	0.733	0.387	4.93256e-38	ABCA1	E_C4
1.71313e-42	0.456217	0.81	0.482	4.97905e-38	PPP4R3A	E_C4
1.71328e-42	0.398839	0.819	0.432	4.97948e-38	PRKCI	E_C4
1.72338e-42	0.390597	0.667	0.3	5.00883e-38	ZNF827	E_C4
1.90593e-42	0.341183	0.264	0.066	5.5394e-38	ODAM	E_C4
1.97432e-42	0.429366	0.799	0.422	5.73818e-38	ATP9A	E_C4
2.0222e-42	0.418266	0.891	0.577	5.87733e-38	MAP4K3	E_C4
3.1767e-42	0.285348	0.526	0.198	9.23277e-38	NSF	E_C4
5.57233e-42	0.414653	0.647	0.293	1.61954e-37	PER2	E_C4
7.3001e-42	0.440917	0.879	0.512	2.1217e-37	USP6NL	E_C4
1.13681e-41	0.338737	0.624	0.264	3.30401e-37	IDS	E_C4
1.17982e-41	0.351363	0.549	0.215	3.42904e-37	TPD52L1	E_C4
2.75082e-41	0.437466	0.707	0.352	7.99498e-37	SPAG16	E_C4
2.82037e-41	0.400847	0.807	0.397	8.19712e-37	C11orf80	E_C4
3.84098e-41	0.42503	0.736	0.351	1.11634e-36	DGKH	E_C4
4.42374e-41	0.2872	0.463	0.168	1.28572e-36	NUP50-DT	E_C4
5.50284e-41	0.296207	0.549	0.214	1.59934e-36	ACBD3	E_C4
6.24112e-41	0.339062	0.632	0.273	1.81392e-36	PTP4A2	E_C4
6.83184e-41	0.405678	0.672	0.309	1.9856e-36	NFKB1	E_C4
6.92216e-41	0.429104	0.638	0.276	2.01186e-36	TMEM178B	E_C4
7.72364e-41	0.314286	0.466	0.167	2.2448e-36	ZNF208	E_C4
8.12402e-41	0.329795	0.658	0.283	2.36116e-36	PARP4	E_C4
8.99351e-41	0.415722	0.937	0.659	2.61387e-36	MAP7	E_C4
1.11567e-40	0.284071	0.532	0.204	3.24259e-36	SH3GLB1	E_C4
1.39318e-40	0.292728	0.48	0.177	4.04915e-36	NIPAL3	E_C4
1.5904e-40	0.397261	0.776	0.391	4.62235e-36	RBMS2	E_C4
1.76976e-40	0.388159	0.609	0.272	5.14363e-36	SMAD1	E_C4
1.81061e-40	0.347911	0.557	0.224	5.26235e-36	CNN3	E_C4
2.13917e-40	0.272053	0.385	0.126	6.21729e-36	OVOL2	E_C4
3.02868e-40	0.419429	0.917	0.582	8.80256e-36	ESYT2	E_C4
3.08231e-40	0.395861	0.486	0.19	8.95842e-36	NCOA7	E_C4
3.70258e-40	0.412123	0.828	0.443	1.07612e-35	AAK1	E_C4
4.3674e-40	0.40804	0.796	0.422	1.26934e-35	CDYL	E_C4
4.86302e-40	0.406703	0.802	0.457	1.41339e-35	ODF2L	E_C4
4.91694e-40	0.255342	0.342	0.104	1.42906e-35	RHOBTB3	E_C4
6.44722e-40	0.262906	0.483	0.177	1.87382e-35	PTTG1IP	E_C4
7.13214e-40	0.261825	0.451	0.159	2.07288e-35	AMD1	E_C4
7.41042e-40	0.355401	0.537	0.213	2.15377e-35	PCLO	E_C4
1.02153e-39	0.408216	0.718	0.367	2.96898e-35	ANXA4	E_C4
1.03813e-39	0.276431	0.48	0.177	3.01722e-35	EFR3A	E_C4
1.82153e-39	0.338339	0.552	0.221	5.2941e-35	RAB8B	E_C4
2.48437e-39	0.420077	0.848	0.484	7.22056e-35	TJP1	E_C4
3.11723e-39	0.265141	0.537	0.202	9.05991e-35	PIEZO1	E_C4
3.69923e-39	0.294968	0.483	0.187	1.07514e-34	YWHAB	E_C4
4.15961e-39	0.414115	0.899	0.601	1.20895e-34	MAP4K4	E_C4
4.49088e-39	0.287495	0.497	0.193	1.30523e-34	HIPK1	E_C4
4.62003e-39	0.28994	0.273	0.074	1.34277e-34	ALDH1A2	E_C4
4.69187e-39	0.301426	0.532	0.21	1.36364e-34	E2F3	E_C4
4.97115e-39	0.265357	0.261	0.07	1.44482e-34	EPSTI1	E_C4
9.32958e-39	0.346016	0.658	0.293	2.71155e-34	ARHGEF18	E_C4
1.26133e-38	0.337421	0.641	0.288	3.66594e-34	MIA2	E_C4
3.19093e-38	0.38673	0.603	0.272	9.27413e-34	MFHAS1	E_C4
3.25315e-38	0.406046	0.756	0.402	9.45495e-34	ELF2	E_C4
4.1993e-38	0.383231	0.793	0.42	1.22048e-33	VPS13A	E_C4
9.02399e-38	0.406097	0.782	0.413	2.62273e-33	DOCK9	E_C4
1.20435e-37	0.250553	0.417	0.146	3.50032e-33	DDX58	E_C4
1.66112e-37	0.281126	0.425	0.153	4.82788e-33	AK9	E_C4
1.66204e-37	0.253212	0.359	0.119	4.83056e-33	TRIM16	E_C4
1.70359e-37	0.40451	0.684	0.339	4.9513e-33	CRIM1	E_C4
1.77339e-37	0.42691	0.871	0.538	5.15418e-33	TSC22D1	E_C4
1.9788e-37	0.385	0.902	0.57	5.75118e-33	KDM4B	E_C4
2.15533e-37	0.271144	0.543	0.217	6.26425e-33	PCSK7	E_C4
2.39432e-37	0.418444	0.874	0.507	6.95886e-33	SSH2	E_C4
2.5955e-37	0.37191	0.67	0.319	7.54355e-33	BCL2L1	E_C4
2.63135e-37	0.417955	0.888	0.555	7.64775e-33	PPFIBP1	E_C4
4.4319e-37	0.379947	0.733	0.352	1.28809e-32	ZHX2	E_C4
4.5192e-37	0.5039	0.569	0.262	1.31346e-32	LRP1B	E_C4
4.56721e-37	0.376358	0.908	0.603	1.32741e-32	VPS13C	E_C4
6.67967e-37	0.422246	0.868	0.501	1.94138e-32	PPP3CA	E_C4
6.79298e-37	0.394956	0.71	0.374	1.97431e-32	CLIP4	E_C4
7.25229e-37	0.370869	0.701	0.341	2.1078e-32	TEX9	E_C4
7.27595e-37	0.296441	0.592	0.251	2.11468e-32	FAM126B	E_C4
8.3618e-37	0.404757	0.825	0.461	2.43027e-32	VPS37B	E_C4
8.76448e-37	0.363726	0.922	0.698	2.54731e-32	ARHGEF3	E_C4
9.43434e-37	0.380006	0.707	0.351	2.742e-32	FSTL1	E_C4
1.33559e-36	0.405149	0.73	0.35	3.88175e-32	CD44	E_C4
2.22695e-36	0.343259	0.635	0.287	6.47242e-32	CPEB2	E_C4
2.40656e-36	0.309299	0.511	0.21	6.99443e-32	SEC24A	E_C4
2.52196e-36	0.385698	0.606	0.284	7.32983e-32	TGFBR2	E_C4
2.52632e-36	0.263718	0.486	0.187	7.34249e-32	CCNYL1	E_C4
5.29e-36	0.386889	0.81	0.445	1.53749e-31	BAIAP2L1	E_C4
7.36184e-36	0.312819	0.69	0.322	2.13965e-31	RAC1	E_C4
7.54094e-36	0.37095	0.75	0.401	2.1917e-31	ANKLE2	E_C4
8.29667e-36	0.400848	0.695	0.351	2.41134e-31	RANBP17	E_C4
8.63559e-36	0.258434	0.284	0.084	2.50985e-31	JPH1	E_C4
9.25947e-36	0.273175	0.511	0.205	2.69117e-31	WDFY1	E_C4
1.18042e-35	0.346079	0.687	0.323	3.43076e-31	DUSP1	E_C4
1.30013e-35	0.345847	0.793	0.4	3.77871e-31	ACADVL	E_C4
1.62341e-35	0.375901	0.784	0.436	4.71827e-31	TMOD3	E_C4
1.86256e-35	0.25249	0.356	0.119	5.41336e-31	CLIC6	E_C4
2.95667e-35	0.370032	0.862	0.526	8.59326e-31	SEC31A	E_C4
3.92417e-35	0.274731	0.448	0.174	1.14052e-30	TAB3	E_C4
5.06193e-35	0.356005	0.822	0.451	1.4712e-30	MPRIP	E_C4
7.24155e-35	0.365027	0.736	0.381	2.10468e-30	ATXN7	E_C4
7.33551e-35	0.273935	0.379	0.133	2.13199e-30	ARHGEF4	E_C4
8.00254e-35	0.270897	0.431	0.16	2.32586e-30	NFIL3	E_C4
8.12809e-35	0.419007	0.704	0.357	2.36235e-30	NCKAP5	E_C4
8.17087e-35	0.402648	0.761	0.418	2.37478e-30	YBX3	E_C4
9.53248e-35	0.2639	0.483	0.19	2.77052e-30	IFNAR2	E_C4
1.00846e-34	0.368249	0.736	0.363	2.93098e-30	PRKCE	E_C4
1.16163e-34	0.381158	0.879	0.572	3.37618e-30	FAM49B	E_C4
1.46114e-34	0.36337	0.761	0.401	4.24666e-30	SOS2	E_C4
1.47849e-34	0.29816	0.468	0.184	4.29708e-30	AC027288.3	E_C4
2.44788e-34	0.289466	0.273	0.082	7.11452e-30	PLA2G4A	E_C4
[truncated: 231 more rows]
