# Supplementary material for: Multiomics integration-based immunological characterizations of adamantinomatous craniopharyngioma in relation to keratinization
Source: Cell Death Dis. 2024 Jun 21;15(6):439. doi: 10.1038/s41419-024-06840-1 (PMC11192745; doi:10.1038/s41419-024-06840-1)
Supplement: Supplementary file 5 — Table S4 [file 41419_2024_6840_MOESM5_ESM.xlsx]

## Sheet: Sheet1
Table S4. Signature genes used to define functional status.
T cells			Myeloid cells									Epithelial cells
Cytotoxic	Exhaustion	Effector	Foam cell	Efferocytosis	Apoptosis	Inflammasome	M1 signature	M2 signature	Mo-like	MG-like	IRF8 signature	PE	Mucosal	Stress	AP	Cycling	Epi1	Epi2	Mes	Oxd	pEMT	SASP
PRF1	HAVCR2	GZMA	LIPA	TYRO3	PARP2	IL1R2	IL1B	IL10	HLA-DQA1	CCL4	CCL5	LY75	PSCA	HES1	IGFBP2	CDK1	SPRR1A	KRT15	MYLK	GSTM2	PDPN	ANAPC1
IFNG	CCL3	GZMB	NPC1	EPHA2	ITPR3	DUSP1	IL1A	CD163	MS4A6A	ADRB2	CD207	HSD17B2	SAT1	CLDN4	IGFBP6	ARL6IP1	KRT6C	LAMC2	TMSB4X	ADM	LAMB3	ANAPC10
GNLY	SIRPG	PRF1	FABP4	MET	CAPN1	MAP3K8	TNF	MARCO	TGFBI	NAV3	CLEC9A	SPTBN4	SCGB3A1	CXCL14	UBD	HIST1H4C	PI3	LY6D	TPM2	ALDH1A1	LAMC2	ANAPC4
NKG7	IFNG	EOMES	FABP5	PROS1	CAPN2	MAP2K3	IL6	MRC1	HLA-DRB5	ADORA3	CXCL9	FST	CXCL2	CYR61	BCAM	NUSAP1	KRT14	MAFB	AMTN	BNIP3	SERPINE1	ANAPC5
GZMB	TIGIT	IFNG	MERTK	RHOA	FAS	NLRP1	CXCL9	MSR1	CD74	SIGLEC8	DYRK4	STRC	FAM3D	ELF3	CXCL10	PLK1	KRTDAP	MALAT1	CCL2	DDIT4	TGFBI	ANAPC7
GZMA	GZMB	TNF	MSR1	CDC42	AKT2	NLRC4	CXCL10	ARG1	DSE	SPRY1	ENG	THSD7B	ELF3	ID1	CXCL3	UBE2T	LGALS7	NCOA7	COL3A1	IGFBP2	ITGA5	CCNA2
HZMH	PDCD1	CXCL9	CD36		PTPN13	CASP1	IL12A	STAB1	CD93	TAL1	ENHO	PTER	HLA-DRA	KLF6	DST	KIAA0101	SPRR2E	NDRG1	CYR61	IGFBP5	CDH13	CDC16
KLRK1	PARK7	CXCL10			CTSV	PYCARD	IL12B	TGM2	FOSL2	RHOB	ENPP4	COL6A6	PIGR	MALAT1	HLA-DQA1	KPNA2	S100A10	NFKBIZ	DCN	KRT13	P4HA2	CDC27
KLRKB1	TNFRSF9	CD8A			DAB2IP	AIM2	IL23A	MMP7	PLTP	BIN1	FAM20A	SERPINE2	ANXA1	TNFAIP3	IL32	MCM7	RHCG	PHLDA1	EMP3	NDUFA4L2		CDK2
KLRD1	CTLA4	CD4			MAPK10	NLRP6	FCGR1A	MMP9	THBD	SALL1	FAM89A	CRISP2	HLA-DRB1	ZFAND2A	ISG15	MKI67	SERPINB3	PLAUR	FN1	NTS		CDK4
CTSW	SLAMF6	FOXP3			JUN	NLRP7	FCGR1B	MMP19	IFITM2	KLF2	FFAR4	ABI3BP	MUC20	CXCL8	LAMC2	MAD2L1	SERPINB1	S100A9	KRT14	ADH7		CDKN1A
CST7	CD27	ICOS				NLRP12	FCGR1C	TGFB1	METRNL	BHLHE41	FGG	UPK3B	SPRR2A	ETS2	MIA	CCNA2	CRABP2	SLC2A1	MMP1	CD9		CDKN2A
CX3CR1	FKBP1A	CTLA4					CCR7	TGFB2	IQGAP1	SLC1A3	MMP2	SULT1E1	SPRR3	HSPA6	MT2A	CDCA3	C10orf99	TACSTD2	MMP10	DST		CDKN2B
FGFBP2	BST2						IL8	TGFB3	PDE4B	P2RY12	MYCL	CPVL										CXCL8
S1PR5	TPI1						CCL5	VEGFA	FPR3	TMEM119	PLBD1	NA										IGFBP7
FCGR3A	PTTG1						HLA-DRA	FN1	BHLHE40	CX3CR1	SLAMF7	PLEK										IL1A
PLAC8	CD63						IRF5	CCL4	TNFSF13	OLFML3	SLC1A3	SPSB4										IL6
C1orf21	SAMSN1						IRF1	CCL22	HLA-DMB	SPARC	VCAM1	MIR155HG										NFKB1
TGFBR3	CD27-AS1							CCL17	KYNU	GPR34		MMP19										RELA
PLEK	HLA-DRA							CCL18	ITGA4			LOC100506551										RPS6KA2
FGR	ENTPD1							IL4R	CREM			SCRG1										RPS6KA3
KLRF1	DUSP4							IL7R	GPR65			CD302
SPON2	TOX							IRF4	FGR			SLC47A1
CD300A	CCND2								MXD1			CYR61
S1PR1	LAYN								IL1RN			FJX1
FAM65B	SARDH								FAM49A			LOC100507209
EFHD2	FASLG								SH3BGRL			DRD1
STK38	ANXA5								EMB			SLC25A18
C1orf162	RANBP1								S100A11			CEP128
SORL1	COTL1								LYZ			OPRK1
EMP3	TNFRSF1B								PTPN7			CNNM1
ARL4C	IDH2								SAMHD1			JAM2
BIN2	ITM2A								SPINT2			DLK2
CCND3	COX5A								NFIL3			PNOC
FCRL6	NDFIP2								TMEM123			PCK1
SAMD3	TNFRSF18								CIB1			SLC7A2
TRDC	KRT81								CIITA			TSLP
TYROBP	RGS1								TREM1			NT5DC3
GNLY	HMGN1								VOPP1			LAMB3
KLRG1	RAB27A								IL10			KCNE2
	GALM								PLAC8			HFM1
	UBE2L6								DOK3			COL12A1
	PRDX3								CYBB			ANLN
	STMN1								CYTH1			SLC35G1
	CDK2AP2								GPR132			SRPX
	VCAM1								SYNGR2			CCNE1
	SNAP47								PLBD1			CDH18
	PSMB3								PIM1			CCDC136
	ISG15								FXYD5			MICA
	HLA-DRB5								ARG2			TVP23A
	CKS2								PQLC3			FHL1
	TNIP3								MS4A7			PDLIM3
	CD6											ARHGAP18
	PSMD4											COL23A1
	ATP6V1C2											RSPH4A
	PSMD8											PEAR1
												MT1G
												C1R
												ASF1B
												ASPM
												KRT15
												KDM8
												ZNF841
												PILRA
												ARC
												TAGLN
												COL19A1
												CNTN6
												NEFL
												GLIPR1L2
												NPPC
												KRTAP3-1
												METTL20
												CSPG4
												SLC6A9
												DIRAS2
												TMPRSS11D
												OLFM1
												SCN2B
												VSTM2B
												CENPJ
												RERG
												WIF1
												H19
												CXCL6
												PIWIL1
												SLC27A6
												TCP10L
												FAM49A
												TNFRSF12A
												MS4A7
												TMEM221
												NR4A1
												TMCC3
												GALNT4
												ZNF808
												KIAA0101
												IGFBP6
												C9
												ITGA10
