# Supplementary material for: Multiomics integration-based immunological characterizations of adamantinomatous craniopharyngioma in relation to keratinization
Source: Cell Death Dis. 2024 Jun 21;15(6):439. doi: 10.1038/s41419-024-06840-1 (PMC11192745; doi:10.1038/s41419-024-06840-1)
Supplement: Supplementary file 6 — Table S5 [file 41419_2024_6840_MOESM6_ESM.xlsx]

## Sheet: Sheet1
Table S5. Antibody list.
Target	Company	Product No.	Dilution	Retrieval Method
CD8	Proteintech	66868-1-Ig	1:200	TE buffer pH 8.0
TOX	Bioss	A08441-2	1:200	TE buffer pH 8.0
CD163	Proteintech	16646-1-AP	1:500	TE buffer pH 8.0
RORA	Affinity	DF3161	1:300	TE buffer pH 8.0
GPNMB	Proteintech	66926-1-Ig	1:500	TE buffer pH 8.0
LYVE1	Abcam	AB281587	1:5000	TE buffer pH 8.0
S100A4	Proteintech	66489-1-Ig	1:500	TE buffer pH 8.0
pan-keratin	Proteintech	26411-1-AP	1:1000	TE buffer pH 8.0
GRM8	ImmunoWay	YT2749	1:3000	TE buffer pH 8.0
CD133	Proteintech	66666-1-Ig	1:500	TE buffer pH 8.0
CDKN2A	Proteintech	10883-1-AP	1:2000	TE buffer pH 8.0
β-catenin	Servicebio	GB12016	1:200	TE buffer pH 8.0
RHCG	Proteintech	11949-1-AP	1:200	TE buffer pH 8.0
